# Supplementary material for: Solving the Arizona search problem by imputation
Source: iScience. 2024 Jan 12;27(2):108831. doi: 10.1016/j.isci.2024.108831 (PMC10845060; doi:10.1016/j.isci.2024.108831)
Supplement: Data S1. Processed data and code to replicate the analysis [file mmc1.zip]

Archive with 246 entries (156 files):
- arizona-searches-by-imputation/
- arizona-searches-by-imputation/flake.lock
- arizona-searches-by-imputation/raw_data/
- arizona-searches-by-imputation/raw_data/vcf/
- arizona-searches-by-imputation/raw_data/vcf/vWA_halfwindow500000WithCODIS.vcf
- arizona-searches-by-imputation/raw_data/vcf/D3S1358_halfwindow500000WithCODIS.vcf
- arizona-searches-by-imputation/raw_data/vcf/D13S317_halfwindow500000WithCODIS.vcf
- arizona-searches-by-imputation/raw_data/vcf/CSF1PO_halfwindow500000WithCODIS.vcf
- arizona-searches-by-imputation/raw_data/vcf/D19S433_halfwindow500000WithCODIS.vcf
- arizona-searches-by-imputation/raw_data/vcf/D7S820_halfwindow500000WithCODIS.vcf
- arizona-searches-by-imputation/raw_data/vcf/D2S1338_halfwindow500000WithCODIS.vcf
- arizona-searches-by-imputation/raw_data/vcf/FGA_halfwindow500000WithCODIS.vcf
- arizona-searches-by-imputation/raw_data/vcf/D8S1179_halfwindow500000WithCODIS.vcf
- arizona-searches-by-imputation/raw_data/vcf/D2S441_halfwindow500000WithCODIS.vcf
- arizona-searches-by-imputation/raw_data/vcf/D10S1248_halfwindow500000WithCODIS.vcf
- arizona-searches-by-imputation/raw_data/vcf/D5S818_halfwindow500000WithCODIS.vcf
- arizona-searches-by-imputation/raw_data/vcf/TPOX_halfwindow500000WithCODIS.vcf
- arizona-searches-by-imputation/raw_data/vcf/D18S51_halfwindow500000WithCODIS.vcf
- arizona-searches-by-imputation/raw_data/vcf/TH01_halfwindow500000WithCODIS.vcf
- arizona-searches-by-imputation/raw_data/vcf/D12S391_halfwindow500000WithCODIS.vcf
- arizona-searches-by-imputation/raw_data/vcf/D1S1656_halfwindow500000WithCODIS.vcf
- arizona-searches-by-imputation/raw_data/vcf/D22S1045_halfwindow500000WithCODIS.vcf
- arizona-searches-by-imputation/.gitmodules
- arizona-searches-by-imputation/arizona-searches-compute-matches/
- arizona-searches-by-imputation/arizona-searches-compute-matches/Cargo.toml
- arizona-searches-by-imputation/arizona-searches-compute-matches/.envrc
- arizona-searches-by-imputation/arizona-searches-compute-matches/flake.lock
- arizona-searches-by-imputation/arizona-searches-compute-matches/Cargo.lock
- arizona-searches-by-imputation/arizona-searches-compute-matches/.gitignore
- arizona-searches-by-imputation/arizona-searches-compute-matches/flake.nix
- arizona-searches-by-imputation/arizona-searches-compute-matches/.git/
- arizona-searches-by-imputation/arizona-searches-compute-matches/.git/config
- arizona-searches-by-imputation/arizona-searches-compute-matches/.git/objects/
- arizona-searches-by-imputation/arizona-searches-compute-matches/.git/objects/3c/
- arizona-searches-by-imputation/arizona-searches-compute-matches/.git/objects/3c/4575edbfd581a5c7ebcbc815d8a86adad8efc3
- arizona-searches-by-imputation/arizona-searches-compute-matches/.git/objects/0b/
- arizona-searches-by-imputation/arizona-searches-compute-matches/.git/objects/0b/1f899771893623ca1f30f69bbc77ff7956a348
- arizona-searches-by-imputation/arizona-searches-compute-matches/.git/objects/33/
- arizona-searches-by-imputation/arizona-searches-compute-matches/.git/objects/33/df34f365e30e409f0c252bb095777eebb28893
- arizona-searches-by-imputation/arizona-searches-compute-matches/.git/objects/ab/
- arizona-searches-by-imputation/arizona-searches-compute-matches/.git/objects/ab/bc82dc5d8f1c3cd1037ff5e6c46882135fa2d0
- arizona-searches-by-imputation/arizona-searches-compute-matches/.git/objects/c7/
- arizona-searches-by-imputation/arizona-searches-compute-matches/.git/objects/c7/ea8da58e5c40110a72b36d5b5ba3f787cc2ff6
- arizona-searches-by-imputation/arizona-searches-compute-matches/.git/objects/ca/
- arizona-searches-by-imputation/arizona-searches-compute-matches/.git/objects/ca/9c4b1f08f69d54b9817be40cbb2eb6c285b47e
- arizona-searches-by-imputation/arizona-searches-compute-matches/.git/objects/pack/
- arizona-searches-by-imputation/arizona-searches-compute-matches/.git/objects/07/
- arizona-searches-by-imputation/arizona-searches-compute-matches/.git/objects/07/fd3387d7d2c34462c73f446e82f1ffe22f6048
- arizona-searches-by-imputation/arizona-searches-compute-matches/.git/objects/info/
- arizona-searches-by-imputation/arizona-searches-compute-matches/.git/objects/c3/
- arizona-searches-by-imputation/arizona-searches-compute-matches/.git/objects/c3/a6a0e08a1fc5eb89156061f80596e6ef4775b9
- arizona-searches-by-imputation/arizona-searches-compute-matches/.git/objects/ea/
- arizona-searches-by-imputation/arizona-searches-compute-matches/.git/objects/ea/df34431f2d525defacc73e4c0782ce36e7a153
- arizona-searches-by-imputation/arizona-searches-compute-matches/.git/objects/cd/
- arizona-searches-by-imputation/arizona-searches-compute-matches/.git/objects/cd/e594bad08bf699659d81d69988bed48832c55f
- arizona-searches-by-imputation/arizona-searches-compute-matches/.git/objects/77/
- arizona-searches-by-imputation/arizona-searches-compute-matches/.git/objects/77/7f6e3aeb3f74e07dec430bb16b02f1a8bbf9ca
- arizona-searches-by-imputation/arizona-searches-compute-matches/.git/HEAD
- arizona-searches-by-imputation/arizona-searches-compute-matches/.git/info/
- arizona-searches-by-imputation/arizona-searches-compute-matches/.git/info/exclude
- arizona-searches-by-imputation/arizona-searches-compute-matches/.git/logs/
- arizona-searches-by-imputation/arizona-searches-compute-matches/.git/logs/HEAD
- arizona-searches-by-imputation/arizona-searches-compute-matches/.git/logs/refs/
- arizona-searches-by-imputation/arizona-searches-compute-matches/.git/logs/refs/heads/
- arizona-searches-by-imputation/arizona-searches-compute-matches/.git/logs/refs/heads/main
- arizona-searches-by-imputation/arizona-searches-compute-matches/.git/description
- arizona-searches-by-imputation/arizona-searches-compute-matches/.git/hooks/
- arizona-searches-by-imputation/arizona-searches-compute-matches/.git/hooks/commit-msg.sample
- arizona-searches-by-imputation/arizona-searches-compute-matches/.git/hooks/pre-rebase.sample
- arizona-searches-by-imputation/arizona-searches-compute-matches/.git/hooks/pre-commit.sample
- arizona-searches-by-imputation/arizona-searches-compute-matches/.git/hooks/applypatch-msg.sample
- arizona-searches-by-imputation/arizona-searches-compute-matches/.git/hooks/fsmonitor-watchman.sample
- arizona-searches-by-imputation/arizona-searches-compute-matches/.git/hooks/pre-receive.sample
- arizona-searches-by-imputation/arizona-searches-compute-matches/.git/hooks/prepare-commit-msg.sample
- arizona-searches-by-imputation/arizona-searches-compute-matches/.git/hooks/post-update.sample
- arizona-searches-by-imputation/arizona-searches-compute-matches/.git/hooks/pre-merge-commit.sample
- arizona-searches-by-imputation/arizona-searches-compute-matches/.git/hooks/pre-applypatch.sample
- arizona-searches-by-imputation/arizona-searches-compute-matches/.git/hooks/pre-push.sample
- arizona-searches-by-imputation/arizona-searches-compute-matches/.git/hooks/update.sample
- arizona-searches-by-imputation/arizona-searches-compute-matches/.git/hooks/push-to-checkout.sample
- arizona-searches-by-imputation/arizona-searches-compute-matches/.git/refs/
- arizona-searches-by-imputation/arizona-searches-compute-matches/.git/refs/heads/
- arizona-searches-by-imputation/arizona-searches-compute-matches/.git/refs/heads/main
- arizona-searches-by-imputation/arizona-searches-compute-matches/.git/refs/tags/
- arizona-searches-by-imputation/arizona-searches-compute-matches/.git/index
- arizona-searches-by-imputation/arizona-searches-compute-matches/.git/COMMIT_EDITMSG
- arizona-searches-by-imputation/arizona-searches-compute-matches/src/
- arizona-searches-by-imputation/arizona-searches-compute-matches/src/main.rs
- arizona-searches-by-imputation/README.md
- arizona-searches-by-imputation/.gitignore
- arizona-searches-by-imputation/flake.nix
- arizona-searches-by-imputation/figures/
- arizona-searches-by-imputation/figures/wilcoxon_effect_sizes.pdf
- arizona-searches-by-imputation/figures/matches_correlation.pdf
- arizona-searches-by-imputation/figures/match_densities.pdf
- arizona-searches-by-imputation/.git/
- arizona-searches-by-imputation/.git/config
- arizona-searches-by-imputation/.git/objects/
- arizona-searches-by-imputation/.git/objects/0c/
- arizona-searches-by-imputation/.git/objects/0c/4e80be550de61a98ab8175fa53a688835c4c04
- arizona-searches-by-imputation/.git/objects/3e/
- arizona-searches-by-imputation/.git/objects/3e/810f01c0f10f1e49114643393ebf7ceb0c46f1
- arizona-searches-by-imputation/.git/objects/58/
- arizona-searches-by-imputation/.git/objects/58/88013ffb0ae094ea645c0ccc93afd29798be25
- arizona-searches-by-imputation/.git/objects/9d/
- arizona-searches-by-imputation/.git/objects/9d/f97fb42027c33e2da46720234b35240396ce37
- arizona-searches-by-imputation/.git/objects/9c/
- arizona-searches-by-imputation/.git/objects/9c/a3658ffd1e5ffe8877e478f080cb98a0579168
- arizona-searches-by-imputation/.git/objects/bb/
- arizona-searches-by-imputation/.git/objects/bb/6eac52971ac85b97ba6bcb718e3b79aac5a38c
- arizona-searches-by-imputation/.git/objects/e5/
- arizona-searches-by-imputation/.git/objects/e5/db60135da172a6e9ffdfde37af8979ba4afff4
- arizona-searches-by-imputation/.git/objects/e4/
- arizona-searches-by-imputation/.git/objects/e4/391b153311c33f5405ed9e6efe9ff8506e8b79
- arizona-searches-by-imputation/.git/objects/fe/
- arizona-searches-by-imputation/.git/objects/fe/ea527486ff844e402db0a97eb8104c775626d2
- arizona-searches-by-imputation/.git/objects/27/
- arizona-searches-by-imputation/.git/objects/27/83dff1ac536a15cba844ca562f70b5c302083a
- arizona-searches-by-imputation/.git/objects/pack/
- arizona-searches-by-imputation/.git/objects/6b/
- arizona-searches-by-imputation/.git/objects/6b/b93401daef71af7e7e4c7f6d6a8bdcffa954d8
- arizona-searches-by-imputation/.git/objects/5d/
- arizona-searches-by-imputation/.git/objects/5d/27457fe309a5f6a2e428a437dc1f0691fe8075
- arizona-searches-by-imputation/.git/objects/info/
- arizona-searches-by-imputation/.git/objects/91/
- arizona-searches-by-imputation/.git/objects/91/c1e2989da53969a8d287f01d2712a34df1fe8c
- arizona-searches-by-imputation/.git/objects/dc/
- arizona-searches-by-imputation/.git/objects/dc/e7ce210b9b0f50830d672eaaee2746d0ab560c
- arizona-searches-by-imputation/.git/objects/af/
- arizona-searches-by-imputation/.git/objects/af/1b5c267a9ff49708a568f399a6db9f26acd98e
- arizona-searches-by-imputation/.git/objects/b0/
- arizona-searches-by-imputation/.git/objects/b0/11db2ae477515b2308197e22635f887b44e9cf
- arizona-searches-by-imputation/.git/objects/f7/
- arizona-searches-by-imputation/.git/objects/f7/4d9534503ce9fd489d0dc286889b21e8de9e2c
- arizona-searches-by-imputation/.git/objects/48/
- arizona-searches-by-imputation/.git/objects/48/86bdceead55dc688766a9966712be3fdab7719
- arizona-searches-by-imputation/.git/objects/8d/
- arizona-searches-by-imputation/.git/objects/8d/3f6b37078c5b9336fdb4c9a103528f9c651a18
- arizona-searches-by-imputation/.git/objects/82/
- arizona-searches-by-imputation/.git/objects/82/024d45dcc3c33f19af582629567dba2f905490
- arizona-searches-by-imputation/.git/HEAD
- arizona-searches-by-imputation/.git/info/
- arizona-searches-by-imputation/.git/info/exclude
- arizona-searches-by-imputation/.git/logs/
- arizona-searches-by-imputation/.git/logs/HEAD
- arizona-searches-by-imputation/.git/logs/refs/
- arizona-searches-by-imputation/.git/logs/refs/heads/
- arizona-searches-by-imputation/.git/logs/refs/heads/main
- arizona-searches-by-imputation/.git/description
- arizona-searches-by-imputation/.git/hooks/
- arizona-searches-by-imputation/.git/hooks/commit-msg.sample
- arizona-searches-by-imputation/.git/hooks/pre-rebase.sample
- arizona-searches-by-imputation/.git/hooks/pre-commit.sample
- arizona-searches-by-imputation/.git/hooks/applypatch-msg.sample
- arizona-searches-by-imputation/.git/hooks/fsmonitor-watchman.sample
- arizona-searches-by-imputation/.git/hooks/pre-receive.sample
- arizona-searches-by-imputation/.git/hooks/prepare-commit-msg.sample
- arizona-searches-by-imputation/.git/hooks/post-update.sample
- arizona-searches-by-imputation/.git/hooks/pre-merge-commit.sample
- arizona-searches-by-imputation/.git/hooks/pre-applypatch.sample
- arizona-searches-by-imputation/.git/hooks/pre-push.sample
- arizona-searches-by-imputation/.git/hooks/update.sample
- arizona-searches-by-imputation/.git/hooks/push-to-checkout.sample
- arizona-searches-by-imputation/.git/refs/
- arizona-searches-by-imputation/.git/refs/heads/
- arizona-searches-by-imputation/.git/refs/heads/main
- arizona-searches-by-imputation/.git/refs/tags/
- arizona-searches-by-imputation/.git/index
- arizona-searches-by-imputation/.git/COMMIT_EDITMSG
- arizona-searches-by-imputation/make_figures/
- arizona-searches-by-imputation/make_figures/wilcoxon_tests.csv
- arizona-searches-by-imputation/make_figures/make_figures.py
- arizona-searches-by-imputation/make_figures/summaries.txt
- arizona-searches-by-imputation/make_figures/summaries.py
- arizona-searches-by-imputation/make_figures/run_tests.R
- arizona-searches-by-imputation/arizona-searches-beagle-impute/
- arizona-searches-by-imputation/arizona-searches-beagle-impute/.envrc
- arizona-searches-by-imputation/arizona-searches-beagle-impute/flake.lock
- arizona-searches-by-imputation/arizona-searches-beagle-impute/nix/
- arizona-searches-by-imputation/arizona-searches-beagle-impute/nix/hix.nix
- arizona-searches-by-imputation/arizona-searches-beagle-impute/Setup.hs
- arizona-searches-by-imputation/arizona-searches-beagle-impute/.gitignore
- arizona-searches-by-imputation/arizona-searches-beagle-impute/flake.nix
- arizona-searches-by-imputation/arizona-searches-beagle-impute/impute.cabal
- arizona-searches-by-imputation/arizona-searches-beagle-impute/.git/
- arizona-searches-by-imputation/arizona-searches-beagle-impute/.git/config
- arizona-searches-by-imputation/arizona-searches-beagle-impute/.git/objects/
- arizona-searches-by-imputation/arizona-searches-beagle-impute/.git/objects/6f/
- arizona-searches-by-imputation/arizona-searches-beagle-impute/.git/objects/6f/a548caf71c893e351e0632b3651659d82170ec
- arizona-searches-by-imputation/arizona-searches-beagle-impute/.git/objects/9c/
- arizona-searches-by-imputation/arizona-searches-beagle-impute/.git/objects/9c/67ba0c5ffaa974f74bf2b7bf3f06c475b93d7e
- arizona-searches-by-imputation/arizona-searches-beagle-impute/.git/objects/ab/
- arizona-searches-by-imputation/arizona-searches-beagle-impute/.git/objects/ab/b783377bc4e82202b6c919829d6989b0be1070
- arizona-searches-by-imputation/arizona-searches-beagle-impute/.git/objects/fd/
- arizona-searches-by-imputation/arizona-searches-beagle-impute/.git/objects/fd/7e8b0fb43a86dd9b07259d47f71218da1876b2
- arizona-searches-by-imputation/arizona-searches-beagle-impute/.git/objects/20/
- arizona-searches-by-imputation/arizona-searches-beagle-impute/.git/objects/20/df9c562b1a49a2a13b20d260e7dc71030eed19
- arizona-searches-by-imputation/arizona-searches-beagle-impute/.git/objects/pack/
- arizona-searches-by-imputation/arizona-searches-beagle-impute/.git/objects/89/
- arizona-searches-by-imputation/arizona-searches-beagle-impute/.git/objects/89/72902803cde813d523b0f1debc9caef6b75586
- arizona-searches-by-imputation/arizona-searches-beagle-impute/.git/objects/43/
- arizona-searches-by-imputation/arizona-searches-beagle-impute/.git/objects/43/e67b6bd19326c358d58ed294fc73c240acafdc
- arizona-searches-by-imputation/arizona-searches-beagle-impute/.git/objects/07/
- arizona-searches-by-imputation/arizona-searches-beagle-impute/.git/objects/07/fd3387d7d2c34462c73f446e82f1ffe22f6048
- arizona-searches-by-imputation/arizona-searches-beagle-impute/.git/objects/9a/
- arizona-searches-by-imputation/arizona-searches-beagle-impute/.git/objects/9a/ced4103f053757fd47155645ca457413d6f5e0
- arizona-searches-by-imputation/arizona-searches-beagle-impute/.git/objects/info/
- arizona-searches-by-imputation/arizona-searches-beagle-impute/.git/objects/dd/
- arizona-searches-by-imputation/arizona-searches-beagle-impute/.git/objects/dd/ed4ac470aaf8596b84bcb9a2e3dbcca0053db6
- arizona-searches-by-imputation/arizona-searches-beagle-impute/.git/objects/e6/
- arizona-searches-by-imputation/arizona-searches-beagle-impute/.git/objects/e6/c0e9e883338bbbeac1a9b03d4d8fb692570a84
- arizona-searches-by-imputation/arizona-searches-beagle-impute/.git/objects/47/
- arizona-searches-by-imputation/arizona-searches-beagle-impute/.git/objects/47/f8caf5ca9599e8f2ccef276203c48674c51f2b
- arizona-searches-by-imputation/arizona-searches-beagle-impute/.git/objects/7a/
- arizona-searches-by-imputation/arizona-searches-beagle-impute/.git/objects/7a/e5e3d87516ff0e1f29c575eead4ba4ae65a81e
- arizona-searches-by-imputation/arizona-searches-beagle-impute/.git/HEAD
- arizona-searches-by-imputation/arizona-searches-beagle-impute/.git/info/
- arizona-searches-by-imputation/arizona-searches-beagle-impute/.git/info/exclude
- arizona-searches-by-imputation/arizona-searches-beagle-impute/.git/logs/
- arizona-searches-by-imputation/arizona-searches-beagle-impute/.git/logs/HEAD
- arizona-searches-by-imputation/arizona-searches-beagle-impute/.git/logs/refs/
- arizona-searches-by-imputation/arizona-searches-beagle-impute/.git/logs/refs/heads/
- arizona-searches-by-imputation/arizona-searches-beagle-impute/.git/logs/refs/heads/main
- arizona-searches-by-imputation/arizona-searches-beagle-impute/.git/description
- arizona-searches-by-imputation/arizona-searches-beagle-impute/.git/hooks/
- arizona-searches-by-imputation/arizona-searches-beagle-impute/.git/hooks/commit-msg.sample
- arizona-searches-by-imputation/arizona-searches-beagle-impute/.git/hooks/pre-rebase.sample
- arizona-searches-by-imputation/arizona-searches-beagle-impute/.git/hooks/pre-commit.sample
- arizona-searches-by-imputation/arizona-searches-beagle-impute/.git/hooks/applypatch-msg.sample
- arizona-searches-by-imputation/arizona-searches-beagle-impute/.git/hooks/fsmonitor-watchman.sample
- arizona-searches-by-imputation/arizona-searches-beagle-impute/.git/hooks/pre-receive.sample
- arizona-searches-by-imputation/arizona-searches-beagle-impute/.git/hooks/prepare-commit-msg.sample
- arizona-searches-by-imputation/arizona-searches-beagle-impute/.git/hooks/post-update.sample
- arizona-searches-by-imputation/arizona-searches-beagle-impute/.git/hooks/pre-merge-commit.sample
- arizona-searches-by-imputation/arizona-searches-beagle-impute/.git/hooks/pre-applypatch.sample
- arizona-searches-by-imputation/arizona-searches-beagle-impute/.git/hooks/pre-push.sample
- arizona-searches-by-imputation/arizona-searches-beagle-impute/.git/hooks/update.sample
- arizona-searches-by-imputation/arizona-searches-beagle-impute/.git/hooks/push-to-checkout.sample
- arizona-searches-by-imputation/arizona-searches-beagle-impute/.git/refs/
- arizona-searches-by-imputation/arizona-searches-beagle-impute/.git/refs/heads/
- arizona-searches-by-imputation/arizona-searches-beagle-impute/.git/refs/heads/main
- arizona-searches-by-imputation/arizona-searches-beagle-impute/.git/refs/tags/
- arizona-searches-by-imputation/arizona-searches-beagle-impute/.git/index
- arizona-searches-by-imputation/arizona-searches-beagle-impute/.git/COMMIT_EDITMSG
- arizona-searches-by-imputation/arizona-searches-beagle-impute/src/
- arizona-searches-by-imputation/arizona-searches-beagle-impute/src/impute.hs
