# Supplementary material for: Solving the Arizona search problem by imputation
Source: iScience. 2024 Jan 12;27(2):108831. doi: 10.1016/j.isci.2024.108831 (PMC10845060; doi:10.1016/j.isci.2024.108831)
Supplement: Data S1. Processed data and code to replicate the analysis [file mmc1.zip › arizona-searches-by-imputation/flake.lock]

{
  "nodes": {
    "HTTP": {
      "flake": false,
      "locked": {
        "lastModified": 1451647621,
        "narHash": "sha256-oHIyw3x0iKBexEo49YeUDV1k74ZtyYKGR2gNJXXRxts=",
        "owner": "phadej",
        "repo": "HTTP",
        "rev": "9bc0996d412fef1787449d841277ef663ad9a915",
        "type": "github"
      },
      "original": {
        "owner": "phadej",
        "repo": "HTTP",
        "type": "github"
      }
    },
    "blank": {
      "locked": {
        "lastModified": 1625557891,
        "narHash": "sha256-O8/MWsPBGhhyPoPLHZAuoZiiHo9q6FLlEeIDEXuj6T4=",
        "owner": "divnix",
        "repo": "blank",
        "rev": "5a5d2684073d9f563072ed07c871d577a6c614a8",
        "type": "github"
      },
      "original": {
        "owner": "divnix",
        "repo": "blank",
        "type": "github"
      }
    },
    "cabal-32": {
      "flake": false,
      "locked": {
        "lastModified": 1603716527,
        "narHash": "sha256-X0TFfdD4KZpwl0Zr6x+PLxUt/VyKQfX7ylXHdmZIL+w=",
        "owner": "haskell",
        "repo": "cabal",
        "rev": "48bf10787e27364730dd37a42b603cee8d6af7ee",
        "type": "github"
      },
      "original": {
        "owner": "haskell",
        "ref": "3.2",
        "repo": "cabal",
        "type": "github"
      }
    },
    "cabal-34": {
      "flake": false,
      "locked": {
        "lastModified": 1645834128,
        "narHash": "sha256-wG3d+dOt14z8+ydz4SL7pwGfe7SiimxcD/LOuPCV6xM=",
        "owner": "haskell",
        "repo": "cabal",
        "rev": "5ff598c67f53f7c4f48e31d722ba37172230c462",
        "type": "github"
      },
      "original": {
        "owner": "haskell",
        "ref": "3.4",
        "repo": "cabal",
        "type": "github"
      }
    },
    "cabal-36": {
      "flake": false,
      "locked": {
        "lastModified": 1669081697,
        "narHash": "sha256-I5or+V7LZvMxfbYgZATU4awzkicBwwok4mVoje+sGmU=",
        "owner": "haskell",
        "repo": "cabal",
        "rev": "8fd619e33d34924a94e691c5fea2c42f0fc7f144",
        "type": "github"
      },
      "original": {
        "owner": "haskell",
        "ref": "3.6",
        "repo": "cabal",
        "type": "github"
      }
    },
    "cardano-shell": {
      "flake": false,
      "locked": {
        "lastModified": 1608537748,
        "narHash": "sha256-PulY1GfiMgKVnBci3ex4ptk2UNYMXqGjJOxcPy2KYT4=",
        "owner": "input-output-hk",
        "repo": "cardano-shell",
        "rev": "9392c75087cb9a3d453998f4230930dea3a95725",
        "type": "github"
      },
      "original": {
        "owner": "input-output-hk",
        "repo": "cardano-shell",
        "type": "github"
      }
    },
    "devshell": {
      "inputs": {
        "flake-utils": [
          "impute",
          "haskellNix",
          "tullia",
          "std",
          "flake-utils"
        ],
        "nixpkgs": [
          "impute",
          "haskellNix",
          "tullia",
          "std",
          "nixpkgs"
        ]
      },
      "locked": {
        "lastModified": 1663445644,
        "narHash": "sha256-+xVlcK60x7VY1vRJbNUEAHi17ZuoQxAIH4S4iUFUGBA=",
        "owner": "numtide",
        "repo": "devshell",
        "rev": "e3dc3e21594fe07bdb24bdf1c8657acaa4cb8f66",
        "type": "github"
      },
      "original": {
        "owner": "numtide",
        "repo": "devshell",
        "type": "github"
      }
    },
    "dmerge": {
      "inputs": {
        "nixlib": [
          "impute",
          "haskellNix",
          "tullia",
          "std",
          "nixpkgs"
        ],
        "yants": [
          "impute",
          "haskellNix",
          "tullia",
          "std",
          "yants"
        ]
      },
      "locked": {
        "lastModified": 1659548052,
        "narHash": "sha256-fzI2gp1skGA8mQo/FBFrUAtY0GQkAIAaV/V127TJPyY=",
        "owner": "divnix",
        "repo": "data-merge",
        "rev": "d160d18ce7b1a45b88344aa3f13ed1163954b497",
        "type": "github"
      },
      "original": {
        "owner": "divnix",
        "repo": "data-merge",
        "type": "github"
      }
    },
    "flake-compat": {
      "flake": false,
      "locked": {
        "lastModified": 1672831974,
        "narHash": "sha256-z9k3MfslLjWQfnjBtEtJZdq3H7kyi2kQtUThfTgdRk0=",
        "owner": "input-output-hk",
        "repo": "flake-compat",
        "rev": "45f2638735f8cdc40fe302742b79f248d23eb368",
        "type": "github"
      },
      "original": {
        "owner": "input-output-hk",
        "ref": "hkm/gitlab-fix",
        "repo": "flake-compat",
        "type": "github"
      }
    },
    "flake-compat_2": {
      "flake": false,
      "locked": {
        "lastModified": 1650374568,
        "narHash": "sha256-Z+s0J8/r907g149rllvwhb4pKi8Wam5ij0st8PwAh+E=",
        "owner": "edolstra",
        "repo": "flake-compat",
        "rev": "b4a34015c698c7793d592d66adbab377907a2be8",
        "type": "github"
      },
      "original": {
        "owner": "edolstra",
        "repo": "flake-compat",
        "type": "github"
      }
    },
    "flake-utils": {
      "inputs": {
        "systems": "systems"
      },
      "locked": {
        "lastModified": 1685518550,
        "narHash": "sha256-o2d0KcvaXzTrPRIo0kOLV0/QXHhDQ5DTi+OxcjO8xqY=",
        "owner": "numtide",
        "repo": "flake-utils",
        "rev": "a1720a10a6cfe8234c0e93907ffe81be440f4cef",
        "type": "github"
      },
      "original": {
        "owner": "numtide",
        "repo": "flake-utils",
        "type": "github"
      }
    },
    "flake-utils_2": {
      "inputs": {
        "systems": "systems_2"
      },
      "locked": {
        "lastModified": 1681202837,
        "narHash": "sha256-H+Rh19JDwRtpVPAWp64F+rlEtxUWBAQW28eAi3SRSzg=",
        "owner": "numtide",
        "repo": "flake-utils",
        "rev": "cfacdce06f30d2b68473a46042957675eebb3401",
        "type": "github"
      },
      "original": {
        "owner": "numtide",
        "repo": "flake-utils",
        "type": "github"
      }
    },
    "flake-utils_3": {
      "locked": {
        "lastModified": 1679360468,
        "narHash": "sha256-LGnza3cfXF10Biw3ZTg0u9o9t7s680Ww200t5KkHTh8=",
        "owner": "hamishmack",
        "repo": "flake-utils",
        "rev": "e1ea268ff47ad475443dbabcd54744b4e5b9d4f5",
        "type": "github"
      },
      "original": {
        "owner": "hamishmack",
        "ref": "hkm/nested-hydraJobs",
        "repo": "flake-utils",
        "type": "github"
      }
    },
    "flake-utils_4": {
      "locked": {
        "lastModified": 1653893745,
        "narHash": "sha256-0jntwV3Z8//YwuOjzhV2sgJJPt+HY6KhU7VZUL0fKZQ=",
        "owner": "numtide",
        "repo": "flake-utils",
        "rev": "1ed9fb1935d260de5fe1c2f7ee0ebaae17ed2fa1",
        "type": "github"
      },
      "original": {
        "owner": "numtide",
        "repo": "flake-utils",
        "type": "github"
      }
    },
    "flake-utils_5": {
      "locked": {
        "lastModified": 1659877975,
        "narHash": "sha256-zllb8aq3YO3h8B/U0/J1WBgAL8EX5yWf5pMj3G0NAmc=",
        "owner": "numtide",
        "repo": "flake-utils",
        "rev": "c0e246b9b83f637f4681389ecabcb2681b4f3af0",
        "type": "github"
      },
      "original": {
        "owner": "numtide",
        "repo": "flake-utils",
        "type": "github"
      }
    },
    "flake-utils_6": {
      "inputs": {
        "systems": "systems_3"
      },
      "locked": {
        "lastModified": 1685518550,
        "narHash": "sha256-o2d0KcvaXzTrPRIo0kOLV0/QXHhDQ5DTi+OxcjO8xqY=",
        "owner": "numtide",
        "repo": "flake-utils",
        "rev": "a1720a10a6cfe8234c0e93907ffe81be440f4cef",
        "type": "github"
      },
      "original": {
        "owner": "numtide",
        "repo": "flake-utils",
        "type": "github"
      }
    },
    "ghc-8.6.5-iohk": {
      "flake": false,
      "locked": {
        "lastModified": 1600920045,
        "narHash": "sha256-DO6kxJz248djebZLpSzTGD6s8WRpNI9BTwUeOf5RwY8=",
        "owner": "input-output-hk",
        "repo": "ghc",
        "rev": "95713a6ecce4551240da7c96b6176f980af75cae",
        "type": "github"
      },
      "original": {
        "owner": "input-output-hk",
        "ref": "release/8.6.5-iohk",
        "repo": "ghc",
        "type": "github"
      }
    },
    "gomod2nix": {
      "inputs": {
        "nixpkgs": "nixpkgs_2",
        "utils": "utils"
      },
      "locked": {
        "lastModified": 1655245309,
        "narHash": "sha256-d/YPoQ/vFn1+GTmSdvbSBSTOai61FONxB4+Lt6w/IVI=",
        "owner": "tweag",
        "repo": "gomod2nix",
        "rev": "40d32f82fc60d66402eb0972e6e368aeab3faf58",
        "type": "github"
      },
      "original": {
        "owner": "tweag",
        "repo": "gomod2nix",
        "type": "github"
      }
    },
    "hackage": {
      "flake": false,
      "locked": {
        "lastModified": 1681691147,
        "narHash": "sha256-+wfWioocutYLNdAml+b1Jajt414mM3sHTYWhRlmvvas=",
        "owner": "input-output-hk",
        "repo": "hackage.nix",
        "rev": "1ea938efb94c8d7ad4f6933efffaccd0fbc47cda",
        "type": "github"
      },
      "original": {
        "owner": "input-output-hk",
        "repo": "hackage.nix",
        "type": "github"
      }
    },
    "haskellNix": {
      "inputs": {
        "HTTP": "HTTP",
        "cabal-32": "cabal-32",
        "cabal-34": "cabal-34",
        "cabal-36": "cabal-36",
        "cardano-shell": "cardano-shell",
        "flake-compat": "flake-compat",
        "flake-utils": "flake-utils_3",
        "ghc-8.6.5-iohk": "ghc-8.6.5-iohk",
        "hackage": "hackage",
        "hls-1.10": "hls-1.10",
        "hpc-coveralls": "hpc-coveralls",
        "hydra": "hydra",
        "iserv-proxy": "iserv-proxy",
        "nixpkgs": [
          "impute",
          "haskellNix",
          "nixpkgs-unstable"
        ],
        "nixpkgs-2003": "nixpkgs-2003",
        "nixpkgs-2105": "nixpkgs-2105",
        "nixpkgs-2111": "nixpkgs-2111",
        "nixpkgs-2205": "nixpkgs-2205",
        "nixpkgs-2211": "nixpkgs-2211",
        "nixpkgs-unstable": "nixpkgs-unstable",
        "old-ghc-nix": "old-ghc-nix",
        "stackage": "stackage",
        "tullia": "tullia"
      },
      "locked": {
        "lastModified": 1681692665,
        "narHash": "sha256-2zszz6TIC1iCF11tLXT8VpU4X06CQAzvymGfkzGK+IY=",
        "owner": "input-output-hk",
        "repo": "haskell.nix",
        "rev": "3473e3c9955954a548f28c97d5d47115c5b17b53",
        "type": "github"
      },
      "original": {
        "owner": "input-output-hk",
        "repo": "haskell.nix",
        "type": "github"
      }
    },
    "hls-1.10": {
      "flake": false,
      "locked": {
        "lastModified": 1680000865,
        "narHash": "sha256-rc7iiUAcrHxwRM/s0ErEsSPxOR3u8t7DvFeWlMycWgo=",
        "owner": "haskell",
        "repo": "haskell-language-server",
        "rev": "b08691db779f7a35ff322b71e72a12f6e3376fd9",
        "type": "github"
      },
      "original": {
        "owner": "haskell",
        "ref": "1.10.0.0",
        "repo": "haskell-language-server",
        "type": "github"
      }
    },
    "hpc-coveralls": {
      "flake": false,
      "locked": {
        "lastModified": 1607498076,
        "narHash": "sha256-8uqsEtivphgZWYeUo5RDUhp6bO9j2vaaProQxHBltQk=",
        "owner": "sevanspowell",
        "repo": "hpc-coveralls",
        "rev": "14df0f7d229f4cd2e79f8eabb1a740097fdfa430",
        "type": "github"
      },
      "original": {
        "owner": "sevanspowell",
        "repo": "hpc-coveralls",
        "type": "github"
      }
    },
    "hydra": {
      "inputs": {
        "nix": "nix",
        "nixpkgs": [
          "impute",
          "haskellNix",
          "hydra",
          "nix",
          "nixpkgs"
        ]
      },
      "locked": {
        "lastModified": 1671755331,
        "narHash": "sha256-hXsgJj0Cy0ZiCiYdW2OdBz5WmFyOMKuw4zyxKpgUKm4=",
        "owner": "NixOS",
        "repo": "hydra",
        "rev": "f48f00ee6d5727ae3e488cbf9ce157460853fea8",
        "type": "github"
      },
      "original": {
        "id": "hydra",
        "type": "indirect"
      }
    },
    "impute": {
      "inputs": {
        "flake-utils": "flake-utils_2",
        "haskellNix": "haskellNix",
        "nixpkgs": [
          "impute",
          "haskellNix",
          "nixpkgs-unstable"
        ]
      },
      "locked": {
        "lastModified": 1681720445,
        "narHash": "sha256-SJeo7i4Au89YN18YM9ilPgFyyQG2B4MIwTuvogJTKuE=",
        "owner": "EgorLappo",
        "repo": "arizona-searches-beagle-impute",
        "rev": "70d3b820835df845b43f8f8dc0e1bdb2f961cc0b",
        "type": "github"
      },
      "original": {
        "owner": "EgorLappo",
        "repo": "arizona-searches-beagle-impute",
        "type": "github"
      }
    },
    "incl": {
      "inputs": {
        "nixlib": [
          "impute",
          "haskellNix",
          "tullia",
          "std",
          "nixpkgs"
        ]
      },
      "locked": {
        "lastModified": 1669263024,
        "narHash": "sha256-E/+23NKtxAqYG/0ydYgxlgarKnxmDbg6rCMWnOBqn9Q=",
        "owner": "divnix",
        "repo": "incl",
        "rev": "ce7bebaee048e4cd7ebdb4cee7885e00c4e2abca",
        "type": "github"
      },
      "original": {
        "owner": "divnix",
        "repo": "incl",
        "type": "github"
      }
    },
    "iserv-proxy": {
      "flake": false,
      "locked": {
        "lastModified": 1670983692,
        "narHash": "sha256-avLo34JnI9HNyOuauK5R69usJm+GfW3MlyGlYxZhTgY=",
        "ref": "hkm/remote-iserv",
        "rev": "50d0abb3317ac439a4e7495b185a64af9b7b9300",
        "revCount": 10,
        "type": "git",
        "url": "https://gitlab.haskell.org/hamishmack/iserv-proxy.git"
      },
      "original": {
        "ref": "hkm/remote-iserv",
        "type": "git",
        "url": "https://gitlab.haskell.org/hamishmack/iserv-proxy.git"
      }
    },
    "lowdown-src": {
      "flake": false,
      "locked": {
        "lastModified": 1633514407,
        "narHash": "sha256-Dw32tiMjdK9t3ETl5fzGrutQTzh2rufgZV4A/BbxuD4=",
        "owner": "kristapsdz",
        "repo": "lowdown",
        "rev": "d2c2b44ff6c27b936ec27358a2653caaef8f73b8",
        "type": "github"
      },
      "original": {
        "owner": "kristapsdz",
        "repo": "lowdown",
        "type": "github"
      }
    },
    "matches": {
      "inputs": {
        "flake-utils": "flake-utils_6",
        "naersk": "naersk",
        "nixpkgs": "nixpkgs_6"
      },
      "locked": {
        "lastModified": 1685644206,
        "narHash": "sha256-jPFRYygafpm+uFW8l2l7X9A8k4fG8YKbTgRL0dPH8mU=",
        "owner": "EgorLappo",
        "repo": "arizona-searches-compute-matches",
        "rev": "4503919f87be7b4decf9a4f8a199e237a2843b80",
        "type": "github"
      },
      "original": {
        "owner": "EgorLappo",
        "repo": "arizona-searches-compute-matches",
        "type": "github"
      }
    },
    "n2c": {
      "inputs": {
        "flake-utils": [
          "impute",
          "haskellNix",
          "tullia",
          "std",
          "flake-utils"
        ],
        "nixpkgs": [
          "impute",
          "haskellNix",
          "tullia",
          "std",
          "nixpkgs"
        ]
      },
      "locked": {
        "lastModified": 1665039323,
        "narHash": "sha256-SAh3ZjFGsaCI8FRzXQyp56qcGdAqgKEfJWPCQ0Sr7tQ=",
        "owner": "nlewo",
        "repo": "nix2container",
        "rev": "b008fe329ffb59b67bf9e7b08ede6ee792f2741a",
        "type": "github"
      },
      "original": {
        "owner": "nlewo",
        "repo": "nix2container",
        "type": "github"
      }
    },
    "naersk": {
      "inputs": {
        "nixpkgs": "nixpkgs_5"
      },
      "locked": {
        "lastModified": 1679567394,
        "narHash": "sha256-ZvLuzPeARDLiQUt6zSZFGOs+HZmE+3g4QURc8mkBsfM=",
        "owner": "nix-community",
        "repo": "naersk",
        "rev": "88cd22380154a2c36799fe8098888f0f59861a15",
        "type": "github"
      },
      "original": {
        "owner": "nix-community",
        "repo": "naersk",
        "type": "github"
      }
    },
    "nix": {
      "inputs": {
        "lowdown-src": "lowdown-src",
        "nixpkgs": "nixpkgs",
        "nixpkgs-regression": "nixpkgs-regression"
      },
      "locked": {
        "lastModified": 1661606874,
        "narHash": "sha256-9+rpYzI+SmxJn+EbYxjGv68Ucp22bdFUSy/4LkHkkDQ=",
        "owner": "NixOS",
        "repo": "nix",
        "rev": "11e45768b34fdafdcf019ddbd337afa16127ff0f",
        "type": "github"
      },
      "original": {
        "owner": "NixOS",
        "ref": "2.11.0",
        "repo": "nix",
        "type": "github"
      }
    },
    "nix-nomad": {
      "inputs": {
        "flake-compat": "flake-compat_2",
        "flake-utils": [
          "impute",
          "haskellNix",
          "tullia",
          "nix2container",
          "flake-utils"
        ],
        "gomod2nix": "gomod2nix",
        "nixpkgs": [
          "impute",
          "haskellNix",
          "tullia",
          "nixpkgs"
        ],
        "nixpkgs-lib": [
          "impute",
          "haskellNix",
          "tullia",
          "nixpkgs"
        ]
      },
      "locked": {
        "lastModified": 1658277770,
        "narHash": "sha256-T/PgG3wUn8Z2rnzfxf2VqlR1CBjInPE0l1yVzXxPnt0=",
        "owner": "tristanpemble",
        "repo": "nix-nomad",
        "rev": "054adcbdd0a836ae1c20951b67ed549131fd2d70",
        "type": "github"
      },
      "original": {
        "owner": "tristanpemble",
        "repo": "nix-nomad",
        "type": "github"
      }
    },
    "nix2container": {
      "inputs": {
        "flake-utils": "flake-utils_4",
        "nixpkgs": "nixpkgs_3"
      },
      "locked": {
        "lastModified": 1658567952,
        "narHash": "sha256-XZ4ETYAMU7XcpEeAFP3NOl9yDXNuZAen/aIJ84G+VgA=",
        "owner": "nlewo",
        "repo": "nix2container",
        "rev": "60bb43d405991c1378baf15a40b5811a53e32ffa",
        "type": "github"
      },
      "original": {
        "owner": "nlewo",
        "repo": "nix2container",
        "type": "github"
      }
    },
    "nixago": {
      "inputs": {
        "flake-utils": [
          "impute",
          "haskellNix",
          "tullia",
          "std",
          "flake-utils"
        ],
        "nixago-exts": [
          "impute",
          "haskellNix",
          "tullia",
          "std",
          "blank"
        ],
        "nixpkgs": [
          "impute",
          "haskellNix",
          "tullia",
          "std",
          "nixpkgs"
        ]
      },
      "locked": {
        "lastModified": 1661824785,
        "narHash": "sha256-/PnwdWoO/JugJZHtDUioQp3uRiWeXHUdgvoyNbXesz8=",
        "owner": "nix-community",
        "repo": "nixago",
        "rev": "8c1f9e5f1578d4b2ea989f618588d62a335083c3",
        "type": "github"
      },
      "original": {
        "owner": "nix-community",
        "repo": "nixago",
        "type": "github"
      }
    },
    "nixpkgs": {
      "locked": {
        "lastModified": 1657693803,
        "narHash": "sha256-G++2CJ9u0E7NNTAi9n5G8TdDmGJXcIjkJ3NF8cetQB8=",
        "owner": "NixOS",
        "repo": "nixpkgs",
        "rev": "365e1b3a859281cf11b94f87231adeabbdd878a2",
        "type": "github"
      },
      "original": {
        "owner": "NixOS",
        "ref": "nixos-22.05-small",
        "repo": "nixpkgs",
        "type": "github"
      }
    },
    "nixpkgs-2003": {
      "locked": {
        "lastModified": 1620055814,
        "narHash": "sha256-8LEHoYSJiL901bTMVatq+rf8y7QtWuZhwwpKE2fyaRY=",
        "owner": "NixOS",
        "repo": "nixpkgs",
        "rev": "1db42b7fe3878f3f5f7a4f2dc210772fd080e205",
        "type": "github"
      },
      "original": {
        "owner": "NixOS",
        "ref": "nixpkgs-20.03-darwin",
        "repo": "nixpkgs",
        "type": "github"
      }
    },
    "nixpkgs-2105": {
      "locked": {
        "lastModified": 1659914493,
        "narHash": "sha256-lkA5X3VNMKirvA+SUzvEhfA7XquWLci+CGi505YFAIs=",
        "owner": "NixOS",
        "repo": "nixpkgs",
        "rev": "022caabb5f2265ad4006c1fa5b1ebe69fb0c3faf",
        "type": "github"
      },
      "original": {
        "owner": "NixOS",
        "ref": "nixpkgs-21.05-darwin",
        "repo": "nixpkgs",
        "type": "github"
      }
    },
    "nixpkgs-2111": {
      "locked": {
        "lastModified": 1659446231,
        "narHash": "sha256-hekabNdTdgR/iLsgce5TGWmfIDZ86qjPhxDg/8TlzhE=",
        "owner": "NixOS",
        "repo": "nixpkgs",
        "rev": "eabc38219184cc3e04a974fe31857d8e0eac098d",
        "type": "github"
      },
      "original": {
        "owner": "NixOS",
        "ref": "nixpkgs-21.11-darwin",
        "repo": "nixpkgs",
        "type": "github"
      }
    },
    "nixpkgs-2205": {
      "locked": {
        "lastModified": 1672580127,
        "narHash": "sha256-3lW3xZslREhJogoOkjeZtlBtvFMyxHku7I/9IVehhT8=",
        "owner": "NixOS",
        "repo": "nixpkgs",
        "rev": "0874168639713f547c05947c76124f78441ea46c",
        "type": "github"
      },
      "original": {
        "owner": "NixOS",
        "ref": "nixpkgs-22.05-darwin",
        "repo": "nixpkgs",
        "type": "github"
      }
    },
    "nixpkgs-2211": {
      "locked": {
        "lastModified": 1675730325,
        "narHash": "sha256-uNvD7fzO5hNlltNQUAFBPlcEjNG5Gkbhl/ROiX+GZU4=",
        "owner": "NixOS",
        "repo": "nixpkgs",
        "rev": "b7ce17b1ebf600a72178f6302c77b6382d09323f",
        "type": "github"
      },
      "original": {
        "owner": "NixOS",
        "ref": "nixpkgs-22.11-darwin",
        "repo": "nixpkgs",
        "type": "github"
      }
    },
    "nixpkgs-regression": {
      "locked": {
        "lastModified": 1643052045,
        "narHash": "sha256-uGJ0VXIhWKGXxkeNnq4TvV3CIOkUJ3PAoLZ3HMzNVMw=",
        "owner": "NixOS",
        "repo": "nixpkgs",
        "rev": "215d4d0fd80ca5163643b03a33fde804a29cc1e2",
        "type": "github"
      },
      "original": {
        "owner": "NixOS",
        "repo": "nixpkgs",
        "rev": "215d4d0fd80ca5163643b03a33fde804a29cc1e2",
        "type": "github"
      }
    },
    "nixpkgs-unstable": {
      "locked": {
        "lastModified": 1675758091,
        "narHash": "sha256-7gFSQbSVAFUHtGCNHPF7mPc5CcqDk9M2+inlVPZSneg=",
        "owner": "NixOS",
        "repo": "nixpkgs",
        "rev": "747927516efcb5e31ba03b7ff32f61f6d47e7d87",
        "type": "github"
      },
      "original": {
        "owner": "NixOS",
        "ref": "nixpkgs-unstable",
        "repo": "nixpkgs",
        "type": "github"
      }
    },
    "nixpkgs_2": {
      "locked": {
        "lastModified": 1653581809,
        "narHash": "sha256-Uvka0V5MTGbeOfWte25+tfRL3moECDh1VwokWSZUdoY=",
        "owner": "NixOS",
        "repo": "nixpkgs",
        "rev": "83658b28fe638a170a19b8933aa008b30640fbd1",
        "type": "github"
      },
      "original": {
        "owner": "NixOS",
        "ref": "nixos-unstable",
        "repo": "nixpkgs",
        "type": "github"
      }
    },
    "nixpkgs_3": {
      "locked": {
        "lastModified": 1654807842,
        "narHash": "sha256-ADymZpr6LuTEBXcy6RtFHcUZdjKTBRTMYwu19WOx17E=",
        "owner": "NixOS",
        "repo": "nixpkgs",
        "rev": "fc909087cc3386955f21b4665731dbdaceefb1d8",
        "type": "github"
      },
      "original": {
        "owner": "NixOS",
        "repo": "nixpkgs",
        "type": "github"
      }
    },
    "nixpkgs_4": {
      "locked": {
        "lastModified": 1665087388,
        "narHash": "sha256-FZFPuW9NWHJteATOf79rZfwfRn5fE0wi9kRzvGfDHPA=",
        "owner": "nixos",
        "repo": "nixpkgs",
        "rev": "95fda953f6db2e9496d2682c4fc7b82f959878f7",
        "type": "github"
      },
      "original": {
        "owner": "nixos",
        "ref": "nixpkgs-unstable",
        "repo": "nixpkgs",
        "type": "github"
      }
    },
    "nixpkgs_5": {
      "locked": {
        "lastModified": 1685561376,
        "narHash": "sha256-uIcJdaovXr55FJdmvR6yIN6IWoOL4amBj56e/T2KhgM=",
        "owner": "NixOS",
        "repo": "nixpkgs",
        "rev": "bc3ec5eaa759d58e9fb1bdc9cfe94f74d0331b31",
        "type": "github"
      },
      "original": {
        "id": "nixpkgs",
        "type": "indirect"
      }
    },
    "nixpkgs_6": {
      "locked": {
        "lastModified": 1685561376,
        "narHash": "sha256-uIcJdaovXr55FJdmvR6yIN6IWoOL4amBj56e/T2KhgM=",
        "owner": "NixOS",
        "repo": "nixpkgs",
        "rev": "bc3ec5eaa759d58e9fb1bdc9cfe94f74d0331b31",
        "type": "github"
      },
      "original": {
        "owner": "NixOS",
        "ref": "nixpkgs-unstable",
        "repo": "nixpkgs",
        "type": "github"
      }
    },
    "nixpkgs_7": {
      "locked": {
        "lastModified": 1685669040,
        "narHash": "sha256-vQYa5a4GDqiMWgYDHg7w9WICXRee2XCwb4dE7CTB92w=",
        "owner": "NixOS",
        "repo": "nixpkgs",
        "rev": "b29d2c7d96bb8d327844fe76a175b401c623bc40",
        "type": "github"
      },
      "original": {
        "owner": "NixOS",
        "ref": "release-23.05",
        "repo": "nixpkgs",
        "type": "github"
      }
    },
    "nosys": {
      "locked": {
        "lastModified": 1667881534,
        "narHash": "sha256-FhwJ15uPLRsvaxtt/bNuqE/ykMpNAPF0upozFKhTtXM=",
        "owner": "divnix",
        "repo": "nosys",
        "rev": "2d0d5207f6a230e9d0f660903f8db9807b54814f",
        "type": "github"
      },
      "original": {
        "owner": "divnix",
        "repo": "nosys",
        "type": "github"
      }
    },
    "old-ghc-nix": {
      "flake": false,
      "locked": {
        "lastModified": 1631092763,
        "narHash": "sha256-sIKgO+z7tj4lw3u6oBZxqIhDrzSkvpHtv0Kki+lh9Fg=",
        "owner": "angerman",
        "repo": "old-ghc-nix",
        "rev": "af48a7a7353e418119b6dfe3cd1463a657f342b8",
        "type": "github"
      },
      "original": {
        "owner": "angerman",
        "ref": "master",
        "repo": "old-ghc-nix",
        "type": "github"
      }
    },
    "root": {
      "inputs": {
        "flake-utils": "flake-utils",
        "impute": "impute",
        "matches": "matches",
        "nixpkgs": "nixpkgs_7"
      }
    },
    "stackage": {
      "flake": false,
      "locked": {
        "lastModified": 1681690196,
        "narHash": "sha256-VD5U29DjAkcRjj6agvoH1F7cfLXRLjTX3PuG0zGouuQ=",
        "owner": "input-output-hk",
        "repo": "stackage.nix",
        "rev": "a1dc4e0fb4c3c287533116d47fc890a632af9c1c",
        "type": "github"
      },
      "original": {
        "owner": "input-output-hk",
        "repo": "stackage.nix",
        "type": "github"
      }
    },
    "std": {
      "inputs": {
        "arion": [
          "impute",
          "haskellNix",
          "tullia",
          "std",
          "blank"
        ],
        "blank": "blank",
        "devshell": "devshell",
        "dmerge": "dmerge",
        "flake-utils": "flake-utils_5",
        "incl": "incl",
        "makes": [
          "impute",
          "haskellNix",
          "tullia",
          "std",
          "blank"
        ],
        "microvm": [
          "impute",
          "haskellNix",
          "tullia",
          "std",
          "blank"
        ],
        "n2c": "n2c",
        "nixago": "nixago",
        "nixpkgs": "nixpkgs_4",
        "nosys": "nosys",
        "yants": "yants"
      },
      "locked": {
        "lastModified": 1674526466,
        "narHash": "sha256-tMTaS0bqLx6VJ+K+ZT6xqsXNpzvSXJTmogkraBGzymg=",
        "owner": "divnix",
        "repo": "std",
        "rev": "516387e3d8d059b50e742a2ff1909ed3c8f82826",
        "type": "github"
      },
      "original": {
        "owner": "divnix",
        "repo": "std",
        "type": "github"
      }
    },
    "systems": {
      "locked": {
        "lastModified": 1681028828,
        "narHash": "sha256-Vy1rq5AaRuLzOxct8nz4T6wlgyUR7zLU309k9mBC768=",
        "owner": "nix-systems",
        "repo": "default",
        "rev": "da67096a3b9bf56a91d16901293e51ba5b49a27e",
        "type": "github"
      },
      "original": {
        "owner": "nix-systems",
        "repo": "default",
        "type": "github"
      }
    },
    "systems_2": {
      "locked": {
        "lastModified": 1681028828,
        "narHash": "sha256-Vy1rq5AaRuLzOxct8nz4T6wlgyUR7zLU309k9mBC768=",
        "owner": "nix-systems",
        "repo": "default",
        "rev": "da67096a3b9bf56a91d16901293e51ba5b49a27e",
        "type": "github"
      },
      "original": {
        "owner": "nix-systems",
        "repo": "default",
        "type": "github"
      }
    },
    "systems_3": {
      "locked": {
        "lastModified": 1681028828,
        "narHash": "sha256-Vy1rq5AaRuLzOxct8nz4T6wlgyUR7zLU309k9mBC768=",
        "owner": "nix-systems",
        "repo": "default",
        "rev": "da67096a3b9bf56a91d16901293e51ba5b49a27e",
        "type": "github"
      },
      "original": {
        "owner": "nix-systems",
        "repo": "default",
        "type": "github"
      }
    },
    "tullia": {
      "inputs": {
        "nix-nomad": "nix-nomad",
        "nix2container": "nix2container",
        "nixpkgs": [
          "impute",
          "haskellNix",
          "nixpkgs"
        ],
        "std": "std"
      },
      "locked": {
        "lastModified": 1675695930,
        "narHash": "sha256-B7rEZ/DBUMlK1AcJ9ajnAPPxqXY6zW2SBX+51bZV0Ac=",
        "owner": "input-output-hk",
        "repo": "tullia",
        "rev": "621365f2c725608f381b3ad5b57afef389fd4c31",
        "type": "github"
      },
      "original": {
        "owner": "input-output-hk",
        "repo": "tullia",
        "type": "github"
      }
    },
    "utils": {
      "locked": {
        "lastModified": 1653893745,
        "narHash": "sha256-0jntwV3Z8//YwuOjzhV2sgJJPt+HY6KhU7VZUL0fKZQ=",
        "owner": "numtide",
        "repo": "flake-utils",
        "rev": "1ed9fb1935d260de5fe1c2f7ee0ebaae17ed2fa1",
        "type": "github"
      },
      "original": {
        "owner": "numtide",
        "repo": "flake-utils",
        "type": "github"
      }
    },
    "yants": {
      "inputs": {
        "nixpkgs": [
          "impute",
          "haskellNix",
          "tullia",
          "std",
          "nixpkgs"
        ]
      },
      "locked": {
        "lastModified": 1667096281,
        "narHash": "sha256-wRRec6ze0gJHmGn6m57/zhz/Kdvp9HS4Nl5fkQ+uIuA=",
        "owner": "divnix",
        "repo": "yants",
        "rev": "d18f356ec25cb94dc9c275870c3a7927a10f8c3c",
        "type": "github"
      },
      "original": {
        "owner": "divnix",
        "repo": "yants",
        "type": "github"
      }
    }
  },
  "root": "root",
  "version": 7
}
