# Supplementary material for: Solving the Arizona search problem by imputation
Source: iScience. 2024 Jan 12;27(2):108831. doi: 10.1016/j.isci.2024.108831 (PMC10845060; doi:10.1016/j.isci.2024.108831)
Supplement: Data S1. Processed data and code to replicate the analysis [file mmc1.zip › arizona-searches-by-imputation/arizona-searches-compute-matches/Cargo.toml]

[package]
name = "matches"
version = "0.1.0"
edition = "2021"

[dependencies]
csv = "1.2.1"
linya = "0.3.0"
polars = { version = "0.28.0", features = ["performant"] }
rand = "0.8.5"
rayon = "1.7.0"
serde = { version = "1.0.155", features = ["derive"] }
