# Supplementary material for: Solving the Arizona search problem by imputation
Source: iScience. 2024 Jan 12;27(2):108831. doi: 10.1016/j.isci.2024.108831 (PMC10845060; doi:10.1016/j.isci.2024.108831)
Supplement: Data S1. Processed data and code to replicate the analysis [file mmc1.zip › arizona-searches-by-imputation/arizona-searches-compute-matches/flake.lock]

{
  "nodes": {
    "flake-utils": {
      "inputs": {
        "systems": "systems"
      },
      "locked": {
        "lastModified": 1685518550,
        "narHash": "sha256-o2d0KcvaXzTrPRIo0kOLV0/QXHhDQ5DTi+OxcjO8xqY=",
        "owner": "numtide",
        "repo": "flake-utils",
        "rev": "a1720a10a6cfe8234c0e93907ffe81be440f4cef",
        "type": "github"
      },
      "original": {
        "owner": "numtide",
        "repo": "flake-utils",
        "type": "github"
      }
    },
    "naersk": {
      "inputs": {
        "nixpkgs": "nixpkgs"
      },
      "locked": {
        "lastModified": 1679567394,
        "narHash": "sha256-ZvLuzPeARDLiQUt6zSZFGOs+HZmE+3g4QURc8mkBsfM=",
        "owner": "nix-community",
        "repo": "naersk",
        "rev": "88cd22380154a2c36799fe8098888f0f59861a15",
        "type": "github"
      },
      "original": {
        "owner": "nix-community",
        "repo": "naersk",
        "type": "github"
      }
    },
    "nixpkgs": {
      "locked": {
        "lastModified": 1685561376,
        "narHash": "sha256-uIcJdaovXr55FJdmvR6yIN6IWoOL4amBj56e/T2KhgM=",
        "owner": "NixOS",
        "repo": "nixpkgs",
        "rev": "bc3ec5eaa759d58e9fb1bdc9cfe94f74d0331b31",
        "type": "github"
      },
      "original": {
        "id": "nixpkgs",
        "type": "indirect"
      }
    },
    "nixpkgs_2": {
      "locked": {
        "lastModified": 1685561376,
        "narHash": "sha256-uIcJdaovXr55FJdmvR6yIN6IWoOL4amBj56e/T2KhgM=",
        "owner": "NixOS",
        "repo": "nixpkgs",
        "rev": "bc3ec5eaa759d58e9fb1bdc9cfe94f74d0331b31",
        "type": "github"
      },
      "original": {
        "owner": "NixOS",
        "ref": "nixpkgs-unstable",
        "repo": "nixpkgs",
        "type": "github"
      }
    },
    "root": {
      "inputs": {
        "flake-utils": "flake-utils",
        "naersk": "naersk",
        "nixpkgs": "nixpkgs_2"
      }
    },
    "systems": {
      "locked": {
        "lastModified": 1681028828,
        "narHash": "sha256-Vy1rq5AaRuLzOxct8nz4T6wlgyUR7zLU309k9mBC768=",
        "owner": "nix-systems",
        "repo": "default",
        "rev": "da67096a3b9bf56a91d16901293e51ba5b49a27e",
        "type": "github"
      },
      "original": {
        "owner": "nix-systems",
        "repo": "default",
        "type": "github"
      }
    }
  },
  "root": "root",
  "version": 7
}
