# Supplementary material for: Solving the Arizona search problem by imputation
Source: iScience. 2024 Jan 12;27(2):108831. doi: 10.1016/j.isci.2024.108831 (PMC10845060; doi:10.1016/j.isci.2024.108831)
Supplement: Data S1. Processed data and code to replicate the analysis [file mmc1.zip › arizona-searches-by-imputation/arizona-searches-compute-matches/Cargo.lock]

# This file is automatically @generated by Cargo.
# It is not intended for manual editing.
version = 3

[[package]]
name = "ahash"
version = "0.8.3"
source = "registry+https://github.com/rust-lang/crates.io-index"
checksum = "2c99f64d1e06488f620f932677e24bc6e2897582980441ae90a671415bd7ec2f"
dependencies = [
 "cfg-if",
 "getrandom",
 "once_cell",
 "version_check",
]

[[package]]
name = "aho-corasick"
version = "0.7.20"
source = "registry+https://github.com/rust-lang/crates.io-index"
checksum = "cc936419f96fa211c1b9166887b38e5e40b19958e5b895be7c1f93adec7071ac"
dependencies = [
 "memchr",
]

[[package]]
name = "android_system_properties"
version = "0.1.5"
source = "registry+https://github.com/rust-lang/crates.io-index"
checksum = "819e7219dbd41043ac279b19830f2efc897156490d7fd6ea916720117ee66311"
dependencies = [
 "libc",
]

[[package]]
name = "array-init-cursor"
version = "0.2.0"
source = "registry+https://github.com/rust-lang/crates.io-index"
checksum = "bf7d0a018de4f6aa429b9d33d69edf69072b1c5b1cb8d3e4a5f7ef898fc3eb76"

[[package]]
name = "arrow-format"
version = "0.8.1"
source = "registry+https://github.com/rust-lang/crates.io-index"
checksum = "07884ea216994cdc32a2d5f8274a8bee979cfe90274b83f86f440866ee3132c7"
dependencies = [
 "planus",
 "serde",
]

[[package]]
name = "arrow2"
version = "0.17.0"
source = "registry+https://github.com/rust-lang/crates.io-index"
checksum = "c3c63cf31f1416ed2fab8f91e8488e10129f47bd89c553ec354a06751d5697f3"
dependencies = [
 "ahash",
 "arrow-format",
 "bytemuck",
 "chrono",
 "dyn-clone",
 "either",
 "ethnum",
 "foreign_vec",
 "futures",
 "getrandom",
 "hash_hasher",
 "lexical-core",
 "lz4",
 "multiversion",
 "num-traits",
 "rustc_version",
 "simdutf8",
 "strength_reduce",
 "zstd",
]

[[package]]
name = "async-trait"
version = "0.1.68"
source = "registry+https://github.com/rust-lang/crates.io-index"
checksum = "b9ccdd8f2a161be9bd5c023df56f1b2a0bd1d83872ae53b71a84a12c9bf6e842"
dependencies = [
 "proc-macro2",
 "quote",
 "syn 2.0.15",
]

[[package]]
name = "atoi"
version = "2.0.0"
source = "registry+https://github.com/rust-lang/crates.io-index"
checksum = "f28d99ec8bfea296261ca1af174f24225171fea9664ba9003cbebee704810528"
dependencies = [
 "num-traits",
]

[[package]]
name = "autocfg"
version = "1.1.0"
source = "registry+https://github.com/rust-lang/crates.io-index"
checksum = "d468802bab17cbc0cc575e9b053f41e72aa36bfa6b7f55e3529ffa43161b97fa"

[[package]]
name = "bitflags"
version = "1.3.2"
source = "registry+https://github.com/rust-lang/crates.io-index"
checksum = "bef38d45163c2f1dde094a7dfd33ccf595c92905c8f8f4fdc18d06fb1037718a"

[[package]]
name = "bumpalo"
version = "3.12.0"
source = "registry+https://github.com/rust-lang/crates.io-index"
checksum = "0d261e256854913907f67ed06efbc3338dfe6179796deefc1ff763fc1aee5535"

[[package]]
name = "bytemuck"
version = "1.13.1"
source = "registry+https://github.com/rust-lang/crates.io-index"
checksum = "17febce684fd15d89027105661fec94afb475cb995fbc59d2865198446ba2eea"
dependencies = [
 "bytemuck_derive",
]

[[package]]
name = "bytemuck_derive"
version = "1.4.0"
source = "registry+https://github.com/rust-lang/crates.io-index"
checksum = "1aca418a974d83d40a0c1f0c5cba6ff4bc28d8df099109ca459a2118d40b6322"
dependencies = [
 "proc-macro2",
 "quote",
 "syn 1.0.109",
]

[[package]]
name = "bytes"
version = "1.4.0"
source = "registry+https://github.com/rust-lang/crates.io-index"
checksum = "89b2fd2a0dcf38d7971e2194b6b6eebab45ae01067456a7fd93d5547a61b70be"

[[package]]
name = "cc"
version = "1.0.79"
source = "registry+https://github.com/rust-lang/crates.io-index"
checksum = "50d30906286121d95be3d479533b458f87493b30a4b5f79a607db8f5d11aa91f"
dependencies = [
 "jobserver",
]

[[package]]
name = "cfg-if"
version = "1.0.0"
source = "registry+https://github.com/rust-lang/crates.io-index"
checksum = "baf1de4339761588bc0619e3cbc0120ee582ebb74b53b4efbf79117bd2da40fd"

[[package]]
name = "chrono"
version = "0.4.24"
source = "registry+https://github.com/rust-lang/crates.io-index"
checksum = "4e3c5919066adf22df73762e50cffcde3a758f2a848b113b586d1f86728b673b"
dependencies = [
 "iana-time-zone",
 "num-integer",
 "num-traits",
 "winapi",
]

[[package]]
name = "codespan-reporting"
version = "0.11.1"
source = "registry+https://github.com/rust-lang/crates.io-index"
checksum = "3538270d33cc669650c4b093848450d380def10c331d38c768e34cac80576e6e"
dependencies = [
 "termcolor",
 "unicode-width",
]

[[package]]
name = "comfy-table"
version = "6.1.4"
source = "registry+https://github.com/rust-lang/crates.io-index"
checksum = "6e7b787b0dc42e8111badfdbe4c3059158ccb2db8780352fa1b01e8ccf45cc4d"
dependencies = [
 "crossterm",
 "strum",
 "strum_macros",
 "unicode-width",
]

[[package]]
name = "core-foundation-sys"
version = "0.8.3"
source = "registry+https://github.com/rust-lang/crates.io-index"
checksum = "5827cebf4670468b8772dd191856768aedcb1b0278a04f989f7766351917b9dc"

[[package]]
name = "crossbeam-channel"
version = "0.5.7"
source = "registry+https://github.com/rust-lang/crates.io-index"
checksum = "cf2b3e8478797446514c91ef04bafcb59faba183e621ad488df88983cc14128c"
dependencies = [
 "cfg-if",
 "crossbeam-utils",
]

[[package]]
name = "crossbeam-deque"
version = "0.8.3"
source = "registry+https://github.com/rust-lang/crates.io-index"
checksum = "ce6fd6f855243022dcecf8702fef0c297d4338e226845fe067f6341ad9fa0cef"
dependencies = [
 "cfg-if",
 "crossbeam-epoch",
 "crossbeam-utils",
]

[[package]]
name = "crossbeam-epoch"
version = "0.9.14"
source = "registry+https://github.com/rust-lang/crates.io-index"
checksum = "46bd5f3f85273295a9d14aedfb86f6aadbff6d8f5295c4a9edb08e819dcf5695"
dependencies = [
 "autocfg",
 "cfg-if",
 "crossbeam-utils",
 "memoffset",
 "scopeguard",
]

[[package]]
name = "crossbeam-utils"
version = "0.8.15"
source = "registry+https://github.com/rust-lang/crates.io-index"
checksum = "3c063cd8cc95f5c377ed0d4b49a4b21f632396ff690e8470c29b3359b346984b"
dependencies = [
 "cfg-if",
]

[[package]]
name = "crossterm"
version = "0.25.0"
source = "registry+https://github.com/rust-lang/crates.io-index"
checksum = "e64e6c0fbe2c17357405f7c758c1ef960fce08bdfb2c03d88d2a18d7e09c4b67"
dependencies = [
 "bitflags",
 "crossterm_winapi",
 "libc",
 "mio",
 "parking_lot 0.12.1",
 "signal-hook",
 "signal-hook-mio",
 "winapi",
]

[[package]]
name = "crossterm_winapi"
version = "0.9.0"
source = "registry+https://github.com/rust-lang/crates.io-index"
checksum = "2ae1b35a484aa10e07fe0638d02301c5ad24de82d310ccbd2f3693da5f09bf1c"
dependencies = [
 "winapi",
]

[[package]]
name = "csv"
version = "1.2.1"
source = "registry+https://github.com/rust-lang/crates.io-index"
checksum = "0b015497079b9a9d69c02ad25de6c0a6edef051ea6360a327d0bd05802ef64ad"
dependencies = [
 "csv-core",
 "itoa",
 "ryu",
 "serde",
]

[[package]]
name = "csv-core"
version = "0.1.10"
source = "registry+https://github.com/rust-lang/crates.io-index"
checksum = "2b2466559f260f48ad25fe6317b3c8dac77b5bdb5763ac7d9d6103530663bc90"
dependencies = [
 "memchr",
]

[[package]]
name = "cxx"
version = "1.0.93"
source = "registry+https://github.com/rust-lang/crates.io-index"
checksum = "a9c00419335c41018365ddf7e4d5f1c12ee3659ddcf3e01974650ba1de73d038"
dependencies = [
 "cc",
 "cxxbridge-flags",
 "cxxbridge-macro",
 "link-cplusplus",
]

[[package]]
name = "cxx-build"
version = "1.0.93"
source = "registry+https://github.com/rust-lang/crates.io-index"
checksum = "fb8307ad413a98fff033c8545ecf133e3257747b3bae935e7602aab8aa92d4ca"
dependencies = [
 "cc",
 "codespan-reporting",
 "once_cell",
 "proc-macro2",
 "quote",
 "scratch",
 "syn 2.0.15",
]

[[package]]
name = "cxxbridge-flags"
version = "1.0.93"
source = "registry+https://github.com/rust-lang/crates.io-index"
checksum = "edc52e2eb08915cb12596d29d55f0b5384f00d697a646dbd269b6ecb0fbd9d31"

[[package]]
name = "cxxbridge-macro"
version = "1.0.93"
source = "registry+https://github.com/rust-lang/crates.io-index"
checksum = "631569015d0d8d54e6c241733f944042623ab6df7bc3be7466874b05fcdb1c5f"
dependencies = [
 "proc-macro2",
 "quote",
 "syn 2.0.15",
]

[[package]]
name = "dirs"
version = "4.0.0"
source = "registry+https://github.com/rust-lang/crates.io-index"
checksum = "ca3aa72a6f96ea37bbc5aa912f6788242832f75369bdfdadcb0e38423f100059"
dependencies = [
 "dirs-sys",
]

[[package]]
name = "dirs-sys"
version = "0.3.7"
source = "registry+https://github.com/rust-lang/crates.io-index"
checksum = "1b1d1d91c932ef41c0f2663aa8b0ca0342d444d842c06914aa0a7e352d0bada6"
dependencies = [
 "libc",
 "redox_users",
 "winapi",
]

[[package]]
name = "dyn-clone"
version = "1.0.11"
source = "registry+https://github.com/rust-lang/crates.io-index"
checksum = "68b0cf012f1230e43cd00ebb729c6bb58707ecfa8ad08b52ef3a4ccd2697fc30"

[[package]]
name = "either"
version = "1.8.1"
source = "registry+https://github.com/rust-lang/crates.io-index"
checksum = "7fcaabb2fef8c910e7f4c7ce9f67a1283a1715879a7c230ca9d6d1ae31f16d91"

[[package]]
name = "enum_dispatch"
version = "0.3.11"
source = "registry+https://github.com/rust-lang/crates.io-index"
checksum = "11f36e95862220b211a6e2aa5eca09b4fa391b13cd52ceb8035a24bf65a79de2"
dependencies = [
 "once_cell",
 "proc-macro2",
 "quote",
 "syn 1.0.109",
]

[[package]]
name = "ethnum"
version = "1.3.2"
source = "registry+https://github.com/rust-lang/crates.io-index"
checksum = "0198b9d0078e0f30dedc7acbb21c974e838fc8fae3ee170128658a98cb2c1c04"

[[package]]
name = "fast-float"
version = "0.2.0"
source = "registry+https://github.com/rust-lang/crates.io-index"
checksum = "95765f67b4b18863968b4a1bd5bb576f732b29a4a28c7cd84c09fa3e2875f33c"

[[package]]
name = "foreign_vec"
version = "0.1.0"
source = "registry+https://github.com/rust-lang/crates.io-index"
checksum = "ee1b05cbd864bcaecbd3455d6d967862d446e4ebfc3c2e5e5b9841e53cba6673"

[[package]]
name = "futures"
version = "0.3.27"
source = "registry+https://github.com/rust-lang/crates.io-index"
checksum = "531ac96c6ff5fd7c62263c5e3c67a603af4fcaee2e1a0ae5565ba3a11e69e549"
dependencies = [
 "futures-channel",
 "futures-core",
 "futures-executor",
 "futures-io",
 "futures-sink",
 "futures-task",
 "futures-util",
]

[[package]]
name = "futures-channel"
version = "0.3.27"
source = "registry+https://github.com/rust-lang/crates.io-index"
checksum = "164713a5a0dcc3e7b4b1ed7d3b433cabc18025386f9339346e8daf15963cf7ac"
dependencies = [
 "futures-core",
 "futures-sink",
]

[[package]]
name = "futures-core"
version = "0.3.27"
source = "registry+https://github.com/rust-lang/crates.io-index"
checksum = "86d7a0c1aa76363dac491de0ee99faf6941128376f1cf96f07db7603b7de69dd"

[[package]]
name = "futures-executor"
version = "0.3.27"
source = "registry+https://github.com/rust-lang/crates.io-index"
checksum = "1997dd9df74cdac935c76252744c1ed5794fac083242ea4fe77ef3ed60ba0f83"
dependencies = [
 "futures-core",
 "futures-task",
 "futures-util",
]

[[package]]
name = "futures-io"
version = "0.3.27"
source = "registry+https://github.com/rust-lang/crates.io-index"
checksum = "89d422fa3cbe3b40dca574ab087abb5bc98258ea57eea3fd6f1fa7162c778b91"

[[package]]
name = "futures-macro"
version = "0.3.27"
source = "registry+https://github.com/rust-lang/crates.io-index"
checksum = "3eb14ed937631bd8b8b8977f2c198443447a8355b6e3ca599f38c975e5a963b6"
dependencies = [
 "proc-macro2",
 "quote",
 "syn 1.0.109",
]

[[package]]
name = "futures-sink"
version = "0.3.27"
source = "registry+https://github.com/rust-lang/crates.io-index"
checksum = "ec93083a4aecafb2a80a885c9de1f0ccae9dbd32c2bb54b0c3a65690e0b8d2f2"

[[package]]
name = "futures-task"
version = "0.3.27"
source = "registry+https://github.com/rust-lang/crates.io-index"
checksum = "fd65540d33b37b16542a0438c12e6aeead10d4ac5d05bd3f805b8f35ab592879"

[[package]]
name = "futures-util"
version = "0.3.27"
source = "registry+https://github.com/rust-lang/crates.io-index"
checksum = "3ef6b17e481503ec85211fed8f39d1970f128935ca1f814cd32ac4a6842e84ab"
dependencies = [
 "futures-channel",
 "futures-core",
 "futures-io",
 "futures-macro",
 "futures-sink",
 "futures-task",
 "memchr",
 "pin-project-lite",
 "pin-utils",
 "slab",
]

[[package]]
name = "getrandom"
version = "0.2.8"
source = "registry+https://github.com/rust-lang/crates.io-index"
checksum = "c05aeb6a22b8f62540c194aac980f2115af067bfe15a0734d7277a768d396b31"
dependencies = [
 "cfg-if",
 "js-sys",
 "libc",
 "wasi",
 "wasm-bindgen",
]

[[package]]
name = "glob"
version = "0.3.1"
source = "registry+https://github.com/rust-lang/crates.io-index"
checksum = "d2fabcfbdc87f4758337ca535fb41a6d701b65693ce38287d856d1674551ec9b"

[[package]]
name = "hash_hasher"
version = "2.0.3"
source = "registry+https://github.com/rust-lang/crates.io-index"
checksum = "74721d007512d0cb3338cd20f0654ac913920061a4c4d0d8708edb3f2a698c0c"

[[package]]
name = "hashbrown"
version = "0.12.3"
source = "registry+https://github.com/rust-lang/crates.io-index"
checksum = "8a9ee70c43aaf417c914396645a0fa852624801b24ebb7ae78fe8272889ac888"

[[package]]
name = "hashbrown"
version = "0.13.2"
source = "registry+https://github.com/rust-lang/crates.io-index"
checksum = "43a3c133739dddd0d2990f9a4bdf8eb4b21ef50e4851ca85ab661199821d510e"
dependencies = [
 "ahash",
 "rayon",
]

[[package]]
name = "heck"
version = "0.4.1"
source = "registry+https://github.com/rust-lang/crates.io-index"
checksum = "95505c38b4572b2d910cecb0281560f54b440a19336cbbcb27bf6ce6adc6f5a8"

[[package]]
name = "hermit-abi"
version = "0.2.6"
source = "registry+https://github.com/rust-lang/crates.io-index"
checksum = "ee512640fe35acbfb4bb779db6f0d80704c2cacfa2e39b601ef3e3f47d1ae4c7"
dependencies = [
 "libc",
]

[[package]]
name = "iana-time-zone"
version = "0.1.54"
source = "registry+https://github.com/rust-lang/crates.io-index"
checksum = "0c17cc76786e99f8d2f055c11159e7f0091c42474dcc3189fbab96072e873e6d"
dependencies = [
 "android_system_properties",
 "core-foundation-sys",
 "iana-time-zone-haiku",
 "js-sys",
 "wasm-bindgen",
 "windows",
]

[[package]]
name = "iana-time-zone-haiku"
version = "0.1.1"
source = "registry+https://github.com/rust-lang/crates.io-index"
checksum = "0703ae284fc167426161c2e3f1da3ea71d94b21bedbcc9494e92b28e334e3dca"
dependencies = [
 "cxx",
 "cxx-build",
]

[[package]]
name = "indexmap"
version = "1.9.2"
source = "registry+https://github.com/rust-lang/crates.io-index"
checksum = "1885e79c1fc4b10f0e172c475f458b7f7b93061064d98c3293e98c5ba0c8b399"
dependencies = [
 "autocfg",
 "hashbrown 0.12.3",
]

[[package]]
name = "instant"
version = "0.1.12"
source = "registry+https://github.com/rust-lang/crates.io-index"
checksum = "7a5bbe824c507c5da5956355e86a746d82e0e1464f65d862cc5e71da70e94b2c"
dependencies = [
 "cfg-if",
]

[[package]]
name = "itoa"
version = "1.0.6"
source = "registry+https://github.com/rust-lang/crates.io-index"
checksum = "453ad9f582a441959e5f0d088b02ce04cfe8d51a8eaf077f12ac6d3e94164ca6"

[[package]]
name = "jobserver"
version = "0.1.26"
source = "registry+https://github.com/rust-lang/crates.io-index"
checksum = "936cfd212a0155903bcbc060e316fb6cc7cbf2e1907329391ebadc1fe0ce77c2"
dependencies = [
 "libc",
]

[[package]]
name = "js-sys"
version = "0.3.61"
source = "registry+https://github.com/rust-lang/crates.io-index"
checksum = "445dde2150c55e483f3d8416706b97ec8e8237c307e5b7b4b8dd15e6af2a0730"
dependencies = [
 "wasm-bindgen",
]

[[package]]
name = "lexical"
version = "6.1.1"
source = "registry+https://github.com/rust-lang/crates.io-index"
checksum = "c7aefb36fd43fef7003334742cbf77b243fcd36418a1d1bdd480d613a67968f6"
dependencies = [
 "lexical-core",
]

[[package]]
name = "lexical-core"
version = "0.8.5"
source = "registry+https://github.com/rust-lang/crates.io-index"
checksum = "2cde5de06e8d4c2faabc400238f9ae1c74d5412d03a7bd067645ccbc47070e46"
dependencies = [
 "lexical-parse-float",
 "lexical-parse-integer",
 "lexical-util",
 "lexical-write-float",
 "lexical-write-integer",
]

[[package]]
name = "lexical-parse-float"
version = "0.8.5"
source = "registry+https://github.com/rust-lang/crates.io-index"
checksum = "683b3a5ebd0130b8fb52ba0bdc718cc56815b6a097e28ae5a6997d0ad17dc05f"
dependencies = [
 "lexical-parse-integer",
 "lexical-util",
 "static_assertions",
]

[[package]]
name = "lexical-parse-integer"
version = "0.8.6"
source = "registry+https://github.com/rust-lang/crates.io-index"
checksum = "6d0994485ed0c312f6d965766754ea177d07f9c00c9b82a5ee62ed5b47945ee9"
dependencies = [
 "lexical-util",
 "static_assertions",
]

[[package]]
name = "lexical-util"
version = "0.8.5"
source = "registry+https://github.com/rust-lang/crates.io-index"
checksum = "5255b9ff16ff898710eb9eb63cb39248ea8a5bb036bea8085b1a767ff6c4e3fc"
dependencies = [
 "static_assertions",
]

[[package]]
name = "lexical-write-float"
version = "0.8.5"
source = "registry+https://github.com/rust-lang/crates.io-index"
checksum = "accabaa1c4581f05a3923d1b4cfd124c329352288b7b9da09e766b0668116862"
dependencies = [
 "lexical-util",
 "lexical-write-integer",
 "static_assertions",
]

[[package]]
name = "lexical-write-integer"
version = "0.8.5"
source = "registry+https://github.com/rust-lang/crates.io-index"
checksum = "e1b6f3d1f4422866b68192d62f77bc5c700bee84f3069f2469d7bc8c77852446"
dependencies = [
 "lexical-util",
 "static_assertions",
]

[[package]]
name = "libc"
version = "0.2.140"
source = "registry+https://github.com/rust-lang/crates.io-index"
checksum = "99227334921fae1a979cf0bfdfcc6b3e5ce376ef57e16fb6fb3ea2ed6095f80c"

[[package]]
name = "libm"
version = "0.2.6"
source = "registry+https://github.com/rust-lang/crates.io-index"
checksum = "348108ab3fba42ec82ff6e9564fc4ca0247bdccdc68dd8af9764bbc79c3c8ffb"

[[package]]
name = "link-cplusplus"
version = "1.0.8"
source = "registry+https://github.com/rust-lang/crates.io-index"
checksum = "ecd207c9c713c34f95a097a5b029ac2ce6010530c7b49d7fea24d977dede04f5"
dependencies = [
 "cc",
]

[[package]]
name = "linya"
version = "0.3.0"
source = "registry+https://github.com/rust-lang/crates.io-index"
checksum = "c3bcdb9f705e053eac4bf2b1c64522bcb2d0b442a80398e359bbec8595598af1"
dependencies = [
 "terminal_size",
]

[[package]]
name = "lock_api"
version = "0.4.9"
source = "registry+https://github.com/rust-lang/crates.io-index"
checksum = "435011366fe56583b16cf956f9df0095b405b82d76425bc8981c0e22e60ec4df"
dependencies = [
 "autocfg",
 "scopeguard",
]

[[package]]
name = "log"
version = "0.4.17"
source = "registry+https://github.com/rust-lang/crates.io-index"
checksum = "abb12e687cfb44aa40f41fc3978ef76448f9b6038cad6aef4259d3c095a2382e"
dependencies = [
 "cfg-if",
]

[[package]]
name = "lz4"
version = "1.24.0"
source = "registry+https://github.com/rust-lang/crates.io-index"
checksum = "7e9e2dd86df36ce760a60f6ff6ad526f7ba1f14ba0356f8254fb6905e6494df1"
dependencies = [
 "libc",
 "lz4-sys",
]

[[package]]
name = "lz4-sys"
version = "1.9.4"
source = "registry+https://github.com/rust-lang/crates.io-index"
checksum = "57d27b317e207b10f69f5e75494119e391a96f48861ae870d1da6edac98ca900"
dependencies = [
 "cc",
 "libc",
]

[[package]]
name = "matches"
version = "0.1.0"
dependencies = [
 "csv",
 "linya",
 "polars",
 "rand",
 "rayon",
 "serde",
]

[[package]]
name = "memchr"
version = "2.5.0"
source = "registry+https://github.com/rust-lang/crates.io-index"
checksum = "2dffe52ecf27772e601905b7522cb4ef790d2cc203488bbd0e2fe85fcb74566d"

[[package]]
name = "memmap2"
version = "0.5.10"
source = "registry+https://github.com/rust-lang/crates.io-index"
checksum = "83faa42c0a078c393f6b29d5db232d8be22776a891f8f56e5284faee4a20b327"
dependencies = [
 "libc",
]

[[package]]
name = "memoffset"
version = "0.8.0"
source = "registry+https://github.com/rust-lang/crates.io-index"
checksum = "d61c719bcfbcf5d62b3a09efa6088de8c54bc0bfcd3ea7ae39fcc186108b8de1"
dependencies = [
 "autocfg",
]

[[package]]
name = "mio"
version = "0.8.6"
source = "registry+https://github.com/rust-lang/crates.io-index"
checksum = "5b9d9a46eff5b4ff64b45a9e316a6d1e0bc719ef429cbec4dc630684212bfdf9"
dependencies = [
 "libc",
 "log",
 "wasi",
 "windows-sys",
]

[[package]]
name = "multiversion"
version = "0.7.1"
source = "registry+https://github.com/rust-lang/crates.io-index"
checksum = "e6a87eede2251ca235e5573086d01d2ab6b59dfaea54c2be10f9320980f7e8f7"
dependencies = [
 "multiversion-macros",
 "target-features",
]

[[package]]
name = "multiversion-macros"
version = "0.7.1"
source = "registry+https://github.com/rust-lang/crates.io-index"
checksum = "1af1abf82261d780d114014eff4b555e47d823f3b84f893c4388572b40e089fb"
dependencies = [
 "proc-macro2",
 "quote",
 "syn 1.0.109",
 "target-features",
]

[[package]]
name = "now"
version = "0.1.3"
source = "registry+https://github.com/rust-lang/crates.io-index"
checksum = "6d89e9874397a1f0a52fc1f197a8effd9735223cb2390e9dcc83ac6cd02923d0"
dependencies = [
 "chrono",
]

[[package]]
name = "ntapi"
version = "0.4.0"
source = "registry+https://github.com/rust-lang/crates.io-index"
checksum = "bc51db7b362b205941f71232e56c625156eb9a929f8cf74a428fd5bc094a4afc"
dependencies = [
 "winapi",
]

[[package]]
name = "num-integer"
version = "0.1.45"
source = "registry+https://github.com/rust-lang/crates.io-index"
checksum = "225d3389fb3509a24c93f5c29eb6bde2586b98d9f016636dff58d7c6f7569cd9"
dependencies = [
 "autocfg",
 "num-traits",
]

[[package]]
name = "num-traits"
version = "0.2.15"
source = "registry+https://github.com/rust-lang/crates.io-index"
checksum = "578ede34cf02f8924ab9447f50c28075b4d3e5b269972345e7e0372b38c6cdcd"
dependencies = [
 "autocfg",
 "libm",
]

[[package]]
name = "num_cpus"
version = "1.15.0"
source = "registry+https://github.com/rust-lang/crates.io-index"
checksum = "0fac9e2da13b5eb447a6ce3d392f23a29d8694bff781bf03a16cd9ac8697593b"
dependencies = [
 "hermit-abi",
 "libc",
]

[[package]]
name = "once_cell"
version = "1.17.1"
source = "registry+https://github.com/rust-lang/crates.io-index"
checksum = "b7e5500299e16ebb147ae15a00a942af264cf3688f47923b8fc2cd5858f23ad3"

[[package]]
name = "parking_lot"
version = "0.11.2"
source = "registry+https://github.com/rust-lang/crates.io-index"
checksum = "7d17b78036a60663b797adeaee46f5c9dfebb86948d1255007a1d6be0271ff99"
dependencies = [
 "instant",
 "lock_api",
 "parking_lot_core 0.8.6",
]

[[package]]
name = "parking_lot"
version = "0.12.1"
source = "registry+https://github.com/rust-lang/crates.io-index"
checksum = "3742b2c103b9f06bc9fff0a37ff4912935851bee6d36f3c02bcc755bcfec228f"
dependencies = [
 "lock_api",
 "parking_lot_core 0.9.7",
]

[[package]]
name = "parking_lot_core"
version = "0.8.6"
source = "registry+https://github.com/rust-lang/crates.io-index"
checksum = "60a2cfe6f0ad2bfc16aefa463b497d5c7a5ecd44a23efa72aa342d90177356dc"
dependencies = [
 "cfg-if",
 "instant",
 "libc",
 "redox_syscall",
 "smallvec",
 "winapi",
]

[[package]]
name = "parking_lot_core"
version = "0.9.7"
source = "registry+https://github.com/rust-lang/crates.io-index"
checksum = "9069cbb9f99e3a5083476ccb29ceb1de18b9118cafa53e90c9551235de2b9521"
dependencies = [
 "cfg-if",
 "libc",
 "redox_syscall",
 "smallvec",
 "windows-sys",
]

[[package]]
name = "pin-project-lite"
version = "0.2.9"
source = "registry+https://github.com/rust-lang/crates.io-index"
checksum = "e0a7ae3ac2f1173085d398531c705756c94a4c56843785df85a60c1a0afac116"

[[package]]
name = "pin-utils"
version = "0.1.0"
source = "registry+https://github.com/rust-lang/crates.io-index"
checksum = "8b870d8c151b6f2fb93e84a13146138f05d02ed11c7e7c54f8826aaaf7c9f184"

[[package]]
name = "pkg-config"
version = "0.3.26"
source = "registry+https://github.com/rust-lang/crates.io-index"
checksum = "6ac9a59f73473f1b8d852421e59e64809f025994837ef743615c6d0c5b305160"

[[package]]
name = "planus"
version = "0.3.1"
source = "registry+https://github.com/rust-lang/crates.io-index"
checksum = "fc1691dd09e82f428ce8d6310bd6d5da2557c82ff17694d2a32cad7242aea89f"
dependencies = [
 "array-init-cursor",
]

[[package]]
name = "polars"
version = "0.28.0"
source = "registry+https://github.com/rust-lang/crates.io-index"
checksum = "b8f04742abbadbd348d73a803617e6df61464485a410361e9c6634e55a4bc01c"
dependencies = [
 "getrandom",
 "polars-core",
 "polars-io",
 "polars-lazy",
 "polars-ops",
 "polars-time",
 "version_check",
]

[[package]]
name = "polars-arrow"
version = "0.28.0"
source = "registry+https://github.com/rust-lang/crates.io-index"
checksum = "eacd179fe0cc7cf18e12a80cfda3e6d15ce907655203cc69277e883a925f9bd8"
dependencies = [
 "arrow2",
 "hashbrown 0.13.2",
 "multiversion",
 "num-traits",
 "polars-error",
 "thiserror",
]

[[package]]
name = "polars-core"
version = "0.28.0"
source = "registry+https://github.com/rust-lang/crates.io-index"
checksum = "04145d95791f31a0df3b2d3d600cbb5d0d43ccc105d74e871ffe7351a5e70cbe"
dependencies = [
 "ahash",
 "arrow2",
 "bitflags",
 "chrono",
 "comfy-table",
 "either",
 "hashbrown 0.13.2",
 "indexmap",
 "num-traits",
 "once_cell",
 "polars-arrow",
 "polars-error",
 "polars-row",
 "polars-utils",
 "rand",
 "rand_distr",
 "rayon",
 "regex",
 "smartstring",
 "thiserror",
 "wasm-timer",
 "xxhash-rust",
]

[[package]]
name = "polars-error"
version = "0.28.0"
source = "registry+https://github.com/rust-lang/crates.io-index"
checksum = "5fc2fb4ff74f7224b4096b3551b309c50bfd49bb0b66fb3948e70feffb1a8e51"
dependencies = [
 "arrow2",
 "regex",
 "thiserror",
]

[[package]]
name = "polars-io"
version = "0.28.0"
source = "registry+https://github.com/rust-lang/crates.io-index"
checksum = "d4d186157d427b39085f812e74eefb04608b7bd033ef3a7f848b93a5939c396d"
dependencies = [
 "ahash",
 "arrow2",
 "async-trait",
 "bytes",
 "chrono",
 "dirs",
 "fast-float",
 "futures",
 "lexical",
 "lexical-core",
 "memchr",
 "memmap2",
 "num-traits",
 "once_cell",
 "polars-arrow",
 "polars-core",
 "polars-error",
 "polars-time",
 "polars-utils",
 "rayon",
 "regex",
 "simdutf8",
 "tokio",
]

[[package]]
name = "polars-lazy"
version = "0.28.0"
source = "registry+https://github.com/rust-lang/crates.io-index"
checksum = "385b1beb0ae4f1c8fbe6aef9769b8e0a22a8b56ba494e382f17de82ce653702f"
dependencies = [
 "ahash",
 "bitflags",
 "glob",
 "polars-arrow",
 "polars-core",
 "polars-io",
 "polars-ops",
 "polars-pipe",
 "polars-plan",
 "polars-time",
 "polars-utils",
 "rayon",
 "smartstring",
]

[[package]]
name = "polars-ops"
version = "0.28.0"
source = "registry+https://github.com/rust-lang/crates.io-index"
checksum = "b8beae89044ad6f5a2237103852d2650c7a52e7b339e356c1d707b9427b48ba7"
dependencies = [
 "arrow2",
 "either",
 "memchr",
 "polars-arrow",
 "polars-core",
 "polars-utils",
 "smartstring",
]

[[package]]
name = "polars-pipe"
version = "0.28.0"
source = "registry+https://github.com/rust-lang/crates.io-index"
checksum = "59c7fbda6ff77db1ae1a0d8f210b9729b2c0cb7c584345504a8282e3bd38e97d"
dependencies = [
 "crossbeam-channel",
 "enum_dispatch",
 "hashbrown 0.13.2",
 "num-traits",
 "polars-arrow",
 "polars-core",
 "polars-io",
 "polars-ops",
 "polars-plan",
 "polars-row",
 "polars-utils",
 "rayon",
 "smartstring",
]

[[package]]
name = "polars-plan"
version = "0.28.0"
source = "registry+https://github.com/rust-lang/crates.io-index"
checksum = "11b788cb03c651c9b92c2293b0adc07cb89ae64d7f187310cb7d62d688ccd9d8"
dependencies = [
 "ahash",
 "arrow2",
 "once_cell",
 "polars-arrow",
 "polars-core",
 "polars-io",
 "polars-ops",
 "polars-time",
 "polars-utils",
 "rayon",
 "smartstring",
]

[[package]]
name = "polars-row"
version = "0.28.0"
source = "registry+https://github.com/rust-lang/crates.io-index"
checksum = "4bfcd216b7953321a6946c38d352fdfa67260a4d2125cbb4a1c3b46f03d0bebb"
dependencies = [
 "arrow2",
 "polars-error",
 "polars-utils",
]

[[package]]
name = "polars-time"
version = "0.28.0"
source = "registry+https://github.com/rust-lang/crates.io-index"
checksum = "5384945cc104ba99683455760dcfe1048e4025bfaf78043e14450cc8c988a745"
dependencies = [
 "arrow2",
 "atoi",
 "chrono",
 "now",
 "once_cell",
 "polars-arrow",
 "polars-core",
 "polars-ops",
 "polars-utils",
 "regex",
 "smartstring",
]

[[package]]
name = "polars-utils"
version = "0.28.0"
source = "registry+https://github.com/rust-lang/crates.io-index"
checksum = "7c1823141ed08322d17e9717ddf652c42df92f0d9b0c52cc5a242c96bc845144"
dependencies = [
 "once_cell",
 "rayon",
 "smartstring",
 "sysinfo",
]

[[package]]
name = "ppv-lite86"
version = "0.2.17"
source = "registry+https://github.com/rust-lang/crates.io-index"
checksum = "5b40af805b3121feab8a3c29f04d8ad262fa8e0561883e7653e024ae4479e6de"

[[package]]
name = "proc-macro2"
version = "1.0.56"
source = "registry+https://github.com/rust-lang/crates.io-index"
checksum = "2b63bdb0cd06f1f4dedf69b254734f9b45af66e4a031e42a7480257d9898b435"
dependencies = [
 "unicode-ident",
]

[[package]]
name = "quote"
version = "1.0.26"
source = "registry+https://github.com/rust-lang/crates.io-index"
checksum = "4424af4bf778aae2051a77b60283332f386554255d722233d09fbfc7e30da2fc"
dependencies = [
 "proc-macro2",
]

[[package]]
name = "rand"
version = "0.8.5"
source = "registry+https://github.com/rust-lang/crates.io-index"
checksum = "34af8d1a0e25924bc5b7c43c079c942339d8f0a8b57c39049bef581b46327404"
dependencies = [
 "libc",
 "rand_chacha",
 "rand_core",
]

[[package]]
name = "rand_chacha"
version = "0.3.1"
source = "registry+https://github.com/rust-lang/crates.io-index"
checksum = "e6c10a63a0fa32252be49d21e7709d4d4baf8d231c2dbce1eaa8141b9b127d88"
dependencies = [
 "ppv-lite86",
 "rand_core",
]

[[package]]
name = "rand_core"
version = "0.6.4"
source = "registry+https://github.com/rust-lang/crates.io-index"
checksum = "ec0be4795e2f6a28069bec0b5ff3e2ac9bafc99e6a9a7dc3547996c5c816922c"
dependencies = [
 "getrandom",
]

[[package]]
name = "rand_distr"
version = "0.4.3"
source = "registry+https://github.com/rust-lang/crates.io-index"
checksum = "32cb0b9bc82b0a0876c2dd994a7e7a2683d3e7390ca40e6886785ef0c7e3ee31"
dependencies = [
 "num-traits",
 "rand",
]

[[package]]
name = "rayon"
version = "1.7.0"
source = "registry+https://github.com/rust-lang/crates.io-index"
checksum = "1d2df5196e37bcc87abebc0053e20787d73847bb33134a69841207dd0a47f03b"
dependencies = [
 "either",
 "rayon-core",
]

[[package]]
name = "rayon-core"
version = "1.11.0"
source = "registry+https://github.com/rust-lang/crates.io-index"
checksum = "4b8f95bd6966f5c87776639160a66bd8ab9895d9d4ab01ddba9fc60661aebe8d"
dependencies = [
 "crossbeam-channel",
 "crossbeam-deque",
 "crossbeam-utils",
 "num_cpus",
]

[[package]]
name = "redox_syscall"
version = "0.2.16"
source = "registry+https://github.com/rust-lang/crates.io-index"
checksum = "fb5a58c1855b4b6819d59012155603f0b22ad30cad752600aadfcb695265519a"
dependencies = [
 "bitflags",
]

[[package]]
name = "redox_users"
version = "0.4.3"
source = "registry+https://github.com/rust-lang/crates.io-index"
checksum = "b033d837a7cf162d7993aded9304e30a83213c648b6e389db233191f891e5c2b"
dependencies = [
 "getrandom",
 "redox_syscall",
 "thiserror",
]

[[package]]
name = "regex"
version = "1.7.2"
source = "registry+https://github.com/rust-lang/crates.io-index"
checksum = "cce168fea28d3e05f158bda4576cf0c844d5045bc2cc3620fa0292ed5bb5814c"
dependencies = [
 "aho-corasick",
 "memchr",
 "regex-syntax",
]

[[package]]
name = "regex-syntax"
version = "0.6.29"
source = "registry+https://github.com/rust-lang/crates.io-index"
checksum = "f162c6dd7b008981e4d40210aca20b4bd0f9b60ca9271061b07f78537722f2e1"

[[package]]
name = "rustc_version"
version = "0.4.0"
source = "registry+https://github.com/rust-lang/crates.io-index"
checksum = "bfa0f585226d2e68097d4f95d113b15b83a82e819ab25717ec0590d9584ef366"
dependencies = [
 "semver",
]

[[package]]
name = "rustversion"
version = "1.0.12"
source = "registry+https://github.com/rust-lang/crates.io-index"
checksum = "4f3208ce4d8448b3f3e7d168a73f5e0c43a61e32930de3bceeccedb388b6bf06"

[[package]]
name = "ryu"
version = "1.0.13"
source = "registry+https://github.com/rust-lang/crates.io-index"
checksum = "f91339c0467de62360649f8d3e185ca8de4224ff281f66000de5eb2a77a79041"

[[package]]
name = "scopeguard"
version = "1.1.0"
source = "registry+https://github.com/rust-lang/crates.io-index"
checksum = "d29ab0c6d3fc0ee92fe66e2d99f700eab17a8d57d1c1d3b748380fb20baa78cd"

[[package]]
name = "scratch"
version = "1.0.5"
source = "registry+https://github.com/rust-lang/crates.io-index"
checksum = "1792db035ce95be60c3f8853017b3999209281c24e2ba5bc8e59bf97a0c590c1"

[[package]]
name = "semver"
version = "1.0.17"
source = "registry+https://github.com/rust-lang/crates.io-index"
checksum = "bebd363326d05ec3e2f532ab7660680f3b02130d780c299bca73469d521bc0ed"

[[package]]
name = "serde"
version = "1.0.158"
source = "registry+https://github.com/rust-lang/crates.io-index"
checksum = "771d4d9c4163ee138805e12c710dd365e4f44be8be0503cb1bb9eb989425d9c9"
dependencies = [
 "serde_derive",
]

[[package]]
name = "serde_derive"
version = "1.0.158"
source = "registry+https://github.com/rust-lang/crates.io-index"
checksum = "e801c1712f48475582b7696ac71e0ca34ebb30e09338425384269d9717c62cad"
dependencies = [
 "proc-macro2",
 "quote",
 "syn 2.0.15",
]

[[package]]
name = "signal-hook"
version = "0.3.15"
source = "registry+https://github.com/rust-lang/crates.io-index"
checksum = "732768f1176d21d09e076c23a93123d40bba92d50c4058da34d45c8de8e682b9"
dependencies = [
 "libc",
 "signal-hook-registry",
]

[[package]]
name = "signal-hook-mio"
version = "0.2.3"
source = "registry+https://github.com/rust-lang/crates.io-index"
checksum = "29ad2e15f37ec9a6cc544097b78a1ec90001e9f71b81338ca39f430adaca99af"
dependencies = [
 "libc",
 "mio",
 "signal-hook",
]

[[package]]
name = "signal-hook-registry"
version = "1.4.1"
source = "registry+https://github.com/rust-lang/crates.io-index"
checksum = "d8229b473baa5980ac72ef434c4415e70c4b5e71b423043adb4ba059f89c99a1"
dependencies = [
 "libc",
]

[[package]]
name = "simdutf8"
version = "0.1.4"
source = "registry+https://github.com/rust-lang/crates.io-index"
checksum = "f27f6278552951f1f2b8cf9da965d10969b2efdea95a6ec47987ab46edfe263a"

[[package]]
name = "slab"
version = "0.4.8"
source = "registry+https://github.com/rust-lang/crates.io-index"
checksum = "6528351c9bc8ab22353f9d776db39a20288e8d6c37ef8cfe3317cf875eecfc2d"
dependencies = [
 "autocfg",
]

[[package]]
name = "smallvec"
version = "1.10.0"
source = "registry+https://github.com/rust-lang/crates.io-index"
checksum = "a507befe795404456341dfab10cef66ead4c041f62b8b11bbb92bffe5d0953e0"

[[package]]
name = "smartstring"
version = "1.0.1"
source = "registry+https://github.com/rust-lang/crates.io-index"
checksum = "3fb72c633efbaa2dd666986505016c32c3044395ceaf881518399d2f4127ee29"
dependencies = [
 "autocfg",
 "static_assertions",
 "version_check",
]

[[package]]
name = "socket2"
version = "0.4.9"
source = "registry+https://github.com/rust-lang/crates.io-index"
checksum = "64a4a911eed85daf18834cfaa86a79b7d266ff93ff5ba14005426219480ed662"
dependencies = [
 "libc",
 "winapi",
]

[[package]]
name = "static_assertions"
version = "1.1.0"
source = "registry+https://github.com/rust-lang/crates.io-index"
checksum = "a2eb9349b6444b326872e140eb1cf5e7c522154d69e7a0ffb0fb81c06b37543f"

[[package]]
name = "strength_reduce"
version = "0.2.4"
source = "registry+https://github.com/rust-lang/crates.io-index"
checksum = "fe895eb47f22e2ddd4dabc02bce419d2e643c8e3b585c78158b349195bc24d82"

[[package]]
name = "strum"
version = "0.24.1"
source = "registry+https://github.com/rust-lang/crates.io-index"
checksum = "063e6045c0e62079840579a7e47a355ae92f60eb74daaf156fb1e84ba164e63f"

[[package]]
name = "strum_macros"
version = "0.24.3"
source = "registry+https://github.com/rust-lang/crates.io-index"
checksum = "1e385be0d24f186b4ce2f9982191e7101bb737312ad61c1f2f984f34bcf85d59"
dependencies = [
 "heck",
 "proc-macro2",
 "quote",
 "rustversion",
 "syn 1.0.109",
]

[[package]]
name = "syn"
version = "1.0.109"
source = "registry+https://github.com/rust-lang/crates.io-index"
checksum = "72b64191b275b66ffe2469e8af2c1cfe3bafa67b529ead792a6d0160888b4237"
dependencies = [
 "proc-macro2",
 "quote",
 "unicode-ident",
]

[[package]]
name = "syn"
version = "2.0.15"
source = "registry+https://github.com/rust-lang/crates.io-index"
checksum = "a34fcf3e8b60f57e6a14301a2e916d323af98b0ea63c599441eec8558660c822"
dependencies = [
 "proc-macro2",
 "quote",
 "unicode-ident",
]

[[package]]
name = "sysinfo"
version = "0.28.4"
source = "registry+https://github.com/rust-lang/crates.io-index"
checksum = "b4c2f3ca6693feb29a89724516f016488e9aafc7f37264f898593ee4b942f31b"
dependencies = [
 "cfg-if",
 "core-foundation-sys",
 "libc",
 "ntapi",
 "once_cell",
 "winapi",
]

[[package]]
name = "target-features"
version = "0.1.3"
source = "registry+https://github.com/rust-lang/crates.io-index"
checksum = "24840de800c1707d75c800893dbd727a5e1501ce921944e602f0698167491e36"

[[package]]
name = "termcolor"
version = "1.2.0"
source = "registry+https://github.com/rust-lang/crates.io-index"
checksum = "be55cf8942feac5c765c2c993422806843c9a9a45d4d5c407ad6dd2ea95eb9b6"
dependencies = [
 "winapi-util",
]

[[package]]
name = "terminal_size"
version = "0.1.17"
source = "registry+https://github.com/rust-lang/crates.io-index"
checksum = "633c1a546cee861a1a6d0dc69ebeca693bf4296661ba7852b9d21d159e0506df"
dependencies = [
 "libc",
 "winapi",
]

[[package]]
name = "thiserror"
version = "1.0.40"
source = "registry+https://github.com/rust-lang/crates.io-index"
checksum = "978c9a314bd8dc99be594bc3c175faaa9794be04a5a5e153caba6915336cebac"
dependencies = [
 "thiserror-impl",
]

[[package]]
name = "thiserror-impl"
version = "1.0.40"
source = "registry+https://github.com/rust-lang/crates.io-index"
checksum = "f9456a42c5b0d803c8cd86e73dd7cc9edd429499f37a3550d286d5e86720569f"
dependencies = [
 "proc-macro2",
 "quote",
 "syn 2.0.15",
]

[[package]]
name = "tokio"
version = "1.27.0"
source = "registry+https://github.com/rust-lang/crates.io-index"
checksum = "d0de47a4eecbe11f498978a9b29d792f0d2692d1dd003650c24c76510e3bc001"
dependencies = [
 "autocfg",
 "libc",
 "mio",
 "pin-project-lite",
 "socket2",
 "windows-sys",
]

[[package]]
name = "unicode-ident"
version = "1.0.8"
source = "registry+https://github.com/rust-lang/crates.io-index"
checksum = "e5464a87b239f13a63a501f2701565754bae92d243d4bb7eb12f6d57d2269bf4"

[[package]]
name = "unicode-width"
version = "0.1.10"
source = "registry+https://github.com/rust-lang/crates.io-index"
checksum = "c0edd1e5b14653f783770bce4a4dabb4a5108a5370a5f5d8cfe8710c361f6c8b"

[[package]]
name = "version_check"
version = "0.9.4"
source = "registry+https://github.com/rust-lang/crates.io-index"
checksum = "49874b5167b65d7193b8aba1567f5c7d93d001cafc34600cee003eda787e483f"

[[package]]
name = "wasi"
version = "0.11.0+wasi-snapshot-preview1"
source = "registry+https://github.com/rust-lang/crates.io-index"
checksum = "9c8d87e72b64a3b4db28d11ce29237c246188f4f51057d65a7eab63b7987e423"

[[package]]
name = "wasm-bindgen"
version = "0.2.84"
source = "registry+https://github.com/rust-lang/crates.io-index"
checksum = "31f8dcbc21f30d9b8f2ea926ecb58f6b91192c17e9d33594b3df58b2007ca53b"
dependencies = [
 "cfg-if",
 "wasm-bindgen-macro",
]

[[package]]
name = "wasm-bindgen-backend"
version = "0.2.84"
source = "registry+https://github.com/rust-lang/crates.io-index"
checksum = "95ce90fd5bcc06af55a641a86428ee4229e44e07033963a2290a8e241607ccb9"
dependencies = [
 "bumpalo",
 "log",
 "once_cell",
 "proc-macro2",
 "quote",
 "syn 1.0.109",
 "wasm-bindgen-shared",
]

[[package]]
name = "wasm-bindgen-futures"
version = "0.4.34"
source = "registry+https://github.com/rust-lang/crates.io-index"
checksum = "f219e0d211ba40266969f6dbdd90636da12f75bee4fc9d6c23d1260dadb51454"
dependencies = [
 "cfg-if",
 "js-sys",
 "wasm-bindgen",
 "web-sys",
]

[[package]]
name = "wasm-bindgen-macro"
version = "0.2.84"
source = "registry+https://github.com/rust-lang/crates.io-index"
checksum = "4c21f77c0bedc37fd5dc21f897894a5ca01e7bb159884559461862ae90c0b4c5"
dependencies = [
 "quote",
 "wasm-bindgen-macro-support",
]

[[package]]
name = "wasm-bindgen-macro-support"
version = "0.2.84"
source = "registry+https://github.com/rust-lang/crates.io-index"
checksum = "2aff81306fcac3c7515ad4e177f521b5c9a15f2b08f4e32d823066102f35a5f6"
dependencies = [
 "proc-macro2",
 "quote",
 "syn 1.0.109",
 "wasm-bindgen-backend",
 "wasm-bindgen-shared",
]

[[package]]
name = "wasm-bindgen-shared"
version = "0.2.84"
source = "registry+https://github.com/rust-lang/crates.io-index"
checksum = "0046fef7e28c3804e5e38bfa31ea2a0f73905319b677e57ebe37e49358989b5d"

[[package]]
name = "wasm-timer"
version = "0.2.5"
source = "registry+https://github.com/rust-lang/crates.io-index"
checksum = "be0ecb0db480561e9a7642b5d3e4187c128914e58aa84330b9493e3eb68c5e7f"
dependencies = [
 "futures",
 "js-sys",
 "parking_lot 0.11.2",
 "pin-utils",
 "wasm-bindgen",
 "wasm-bindgen-futures",
 "web-sys",
]

[[package]]
name = "web-sys"
version = "0.3.61"
source = "registry+https://github.com/rust-lang/crates.io-index"
checksum = "e33b99f4b23ba3eec1a53ac264e35a755f00e966e0065077d6027c0f575b0b97"
dependencies = [
 "js-sys",
 "wasm-bindgen",
]

[[package]]
name = "winapi"
version = "0.3.9"
source = "registry+https://github.com/rust-lang/crates.io-index"
checksum = "5c839a674fcd7a98952e593242ea400abe93992746761e38641405d28b00f419"
dependencies = [
 "winapi-i686-pc-windows-gnu",
 "winapi-x86_64-pc-windows-gnu",
]

[[package]]
name = "winapi-i686-pc-windows-gnu"
version = "0.4.0"
source = "registry+https://github.com/rust-lang/crates.io-index"
checksum = "ac3b87c63620426dd9b991e5ce0329eff545bccbbb34f3be09ff6fb6ab51b7b6"

[[package]]
name = "winapi-util"
version = "0.1.5"
source = "registry+https://github.com/rust-lang/crates.io-index"
checksum = "70ec6ce85bb158151cae5e5c87f95a8e97d2c0c4b001223f33a334e3ce5de178"
dependencies = [
 "winapi",
]

[[package]]
name = "winapi-x86_64-pc-windows-gnu"
version = "0.4.0"
source = "registry+https://github.com/rust-lang/crates.io-index"
checksum = "712e227841d057c1ee1cd2fb22fa7e5a5461ae8e48fa2ca79ec42cfc1931183f"

[[package]]
name = "windows"
version = "0.46.0"
source = "registry+https://github.com/rust-lang/crates.io-index"
checksum = "cdacb41e6a96a052c6cb63a144f24900236121c6f63f4f8219fef5977ecb0c25"
dependencies = [
 "windows-targets",
]

[[package]]
name = "windows-sys"
version = "0.45.0"
source = "registry+https://github.com/rust-lang/crates.io-index"
checksum = "75283be5efb2831d37ea142365f009c02ec203cd29a3ebecbc093d52315b66d0"
dependencies = [
 "windows-targets",
]

[[package]]
name = "windows-targets"
version = "0.42.2"
source = "registry+https://github.com/rust-lang/crates.io-index"
checksum = "8e5180c00cd44c9b1c88adb3693291f1cd93605ded80c250a75d472756b4d071"
dependencies = [
 "windows_aarch64_gnullvm",
 "windows_aarch64_msvc",
 "windows_i686_gnu",
 "windows_i686_msvc",
 "windows_x86_64_gnu",
 "windows_x86_64_gnullvm",
 "windows_x86_64_msvc",
]

[[package]]
name = "windows_aarch64_gnullvm"
version = "0.42.2"
source = "registry+https://github.com/rust-lang/crates.io-index"
checksum = "597a5118570b68bc08d8d59125332c54f1ba9d9adeedeef5b99b02ba2b0698f8"

[[package]]
name = "windows_aarch64_msvc"
version = "0.42.2"
source = "registry+https://github.com/rust-lang/crates.io-index"
checksum = "e08e8864a60f06ef0d0ff4ba04124db8b0fb3be5776a5cd47641e942e58c4d43"

[[package]]
name = "windows_i686_gnu"
version = "0.42.2"
source = "registry+https://github.com/rust-lang/crates.io-index"
checksum = "c61d927d8da41da96a81f029489353e68739737d3beca43145c8afec9a31a84f"

[[package]]
name = "windows_i686_msvc"
version = "0.42.2"
source = "registry+https://github.com/rust-lang/crates.io-index"
checksum = "44d840b6ec649f480a41c8d80f9c65108b92d89345dd94027bfe06ac444d1060"

[[package]]
name = "windows_x86_64_gnu"
version = "0.42.2"
source = "registry+https://github.com/rust-lang/crates.io-index"
checksum = "8de912b8b8feb55c064867cf047dda097f92d51efad5b491dfb98f6bbb70cb36"

[[package]]
name = "windows_x86_64_gnullvm"
version = "0.42.2"
source = "registry+https://github.com/rust-lang/crates.io-index"
checksum = "26d41b46a36d453748aedef1486d5c7a85db22e56aff34643984ea85514e94a3"

[[package]]
name = "windows_x86_64_msvc"
version = "0.42.2"
source = "registry+https://github.com/rust-lang/crates.io-index"
checksum = "9aec5da331524158c6d1a4ac0ab1541149c0b9505fde06423b02f5ef0106b9f0"

[[package]]
name = "xxhash-rust"
version = "0.8.6"
source = "registry+https://github.com/rust-lang/crates.io-index"
checksum = "735a71d46c4d68d71d4b24d03fdc2b98e38cea81730595801db779c04fe80d70"

[[package]]
name = "zstd"
version = "0.12.3+zstd.1.5.2"
source = "registry+https://github.com/rust-lang/crates.io-index"
checksum = "76eea132fb024e0e13fd9c2f5d5d595d8a967aa72382ac2f9d39fcc95afd0806"
dependencies = [
 "zstd-safe",
]

[[package]]
name = "zstd-safe"
version = "6.0.5+zstd.1.5.4"
source = "registry+https://github.com/rust-lang/crates.io-index"
checksum = "d56d9e60b4b1758206c238a10165fbcae3ca37b01744e394c463463f6529d23b"
dependencies = [
 "libc",
 "zstd-sys",
]

[[package]]
name = "zstd-sys"
version = "2.0.7+zstd.1.5.4"
source = "registry+https://github.com/rust-lang/crates.io-index"
checksum = "94509c3ba2fe55294d752b79842c530ccfab760192521df74a081a78d2b3c7f5"
dependencies = [
 "cc",
 "libc",
 "pkg-config",
]
