# Supplementary material for: Solving the Arizona search problem by imputation
Source: iScience. 2024 Jan 12;27(2):108831. doi: 10.1016/j.isci.2024.108831 (PMC10845060; doi:10.1016/j.isci.2024.108831)
Supplement: Data S1. Processed data and code to replicate the analysis [file mmc1.zip › arizona-searches-by-imputation/arizona-searches-compute-matches/flake.nix]

{
  inputs = {
    flake-utils.url = "github:numtide/flake-utils";
    naersk.url = "github:nix-community/naersk";
    nixpkgs.url = "github:NixOS/nixpkgs/nixpkgs-unstable";
  };

  outputs = { self, flake-utils, naersk, nixpkgs }:
    flake-utils.lib.eachDefaultSystem (system:
      let
        pkgs = (import nixpkgs) {
          inherit system;
        };

        naersk' = pkgs.callPackage naersk {};
        
      in rec {
        # For `nix build` & `nix run`:
        defaultPackage = naersk'.buildPackage {
          src = ./.;
        };

        # # For `nix develop` (optional, can be skipped):
        # devShell = pkgs.mkShell {
        #   nativeBuildInputs = with pkgs; [ rustc cargo ];
        # };
      }
    );
}
