# Supplementary material for: Solving the Arizona search problem by imputation
Source: iScience. 2024 Jan 12;27(2):108831. doi: 10.1016/j.isci.2024.108831 (PMC10845060; doi:10.1016/j.isci.2024.108831)
Supplement: Data S1. Processed data and code to replicate the analysis [file mmc1.zip › arizona-searches-by-imputation/README.md]

# Solving the Arizona search problem by imputation
## 2023-11-03

Code accompanying the manuscript *"Solving the Arizona search problem by imputation"* by Lappo & Rosenberg (2023). 

This code starts with the`.vcf` files in the `raw_data/vcf` folder. There is one file per STR locus, containing genotypes at the STR locus together with the SNPs in the 1Mb window around it. The manual below describes steps necessary to create replicate simulated forensic databases, run genotype imputation with BEAGLE on each replicate, summarize the imputation results into match counts, and produce Figures 1, 2, and 3 of the paper.

## How to run

**1.** Install `nix` with [this installer](https://zero-to-nix.com/start/install). TLDR: run the following command

```bash
curl --proto '=https' --tlsv1.2 -sSf -L https://install.determinate.systems/nix | sh -s -- install
```

**2.** Run `nix develop` to enter a shell with all required dependencies and scripts. Run the `run-analysis` command in this shell to generate figures/tables. See `flake.nix` for more details. The `run-analysis` command will execute the following commands in order:

- `prepare` will process and index the input `.vcf` files, download the BEAGLE `.jar` file into the `beagle` folder.
- `impute` will generate 100 replicate train-test splits (`processed_data` folder), run BEAGLE's imputation algorithm, and summarize the results with `bcftools` (`imputation_results` folder).
- `matches` will read in the genotype data from the `imputation_results` folder, compute all the required numbers of matches as well as the necessary theoretical quantities, writing them into the `computed_matches` folder.
- finally, the R script `run_tests.R` (`make_figures` folder) will be run to perform the Wilcoxon tests and the python script `make_figures.py` (`make_figures` folder) will plot the figures 1, 2, and 3 and place them into the `figures` folder as  `figure_1.pdf`, `figure_2.pdf`, `figure_3.pdf`.

Each of these steps can be performed manually by running the individual commands or scripts in the shell provided by `nix`.
