# Supplementary material for: Solving the Arizona search problem by imputation
Source: iScience. 2024 Jan 12;27(2):108831. doi: 10.1016/j.isci.2024.108831 (PMC10845060; doi:10.1016/j.isci.2024.108831)
Supplement: Data S1. Processed data and code to replicate the analysis [file mmc1.zip › arizona-searches-by-imputation/make_figures/wilcoxon_tests.csv]

tc_allele_medians	tc_allele_pvals	tc_allele_confint_l	tc_allele_confint_u	tc_full_medians	tc_full_pvals	tc_full_confint_l	tc_full_confint_u	tc_partial_medians	tc_partial_pvals	tc_partial_confint_l	tc_partial_confint_u	tm_allele_medians	tm_allele_pvals	tm_allele_confint_l	tm_allele_confint_u	tm_full_medians	tm_full_pvals	tm_full_confint_l	tm_full_confint_u	tm_partial_medians	tm_partial_pvals	tm_partial_confint_l	tm_partial_confint_u
2.1928565243747e-5	0	3.629036953965623e-5	8.75952532467742e-5	0	3.861399535341317e-73	6.156857368794492e-5	4.320694444264551e-5	2.457976617642637e-5	2.3580497792326845e-190	3.246515538342365e-5	5.0100091366354625e-5	0.10565874431486656	0	0.10046363580104264	0.11089080981760047	0.041874800493340344	0	0.03992645264955662	0.04386737761295806	0.08157611979369053	4.3383867173830965e-239	0.07673639576053723	0.0864180261529975
1.8782261519458118e-5	1.1994908506648145e-94	6.544074151829739e-5	2.4808559683460232e-5	3.535974922812805e-5	3.8955176920963865e-39	4.886803526024688e-5	6.55059917533365e-5	2.649713173540385e-5	1.9247677298792468e-20	1.0523425315261668e-5	5.671561751609643e-5	0.018611005384980017	3.57139144200627e-12	0.013365079292460835	0.023856468687417785	0.028849299485358217	9.666702449920088e-188	0.026915537882171464	0.03074960310616901	0.024590282190866713	3.9775497618375477e-23	0.019701719876528665	0.02945603197338561
4.075247770552913e-5	1.2703769324220752e-90	2.2971656030356755e-5	3.839742890296671e-6	6.563795826407866e-5	1.0847866088528182e-18	5.107977060981103e-5	5.6423966753969574e-5	2.4261094247223622e-5	2.0728270960811203e-40	1.630135283000136e-5	7.023698155516394e-6	0.04807422246217079	7.438629569331926e-74	0.042891902264823034	0.053261630548826086	0.03423151230676905	1.7784015718079524e-263	0.032307673169654265	0.03612109215076878	0.043271522382187656	4.4466463623192025e-69	0.03844566240196418	0.048098631434236115
5.1492254613138035e-5	1.4450765456686566e-6	4.6177385897139386e-5	7.882512567585238e-5	5.4963971025599536e-5	1.6595275744841457e-11	8.88729179721764e-6	1.7317977410252395e-5	-7.195143875480514e-6	0.31269909885665814	-3.904235442722914e-5	6.3229070927254345e-6	-0.01440826139071886	7.8225734850965e-8	-0.019665845985691294	-0.009151846547578103	0.03198178797804895	9.225699895208059e-231	0.030083590867312483	0.03391785608730282	-0.011800097371754439	2.1512039496213042e-6	-0.016680614427085225	-0.00692861842325472
4.830529114581249e-5	0	1.4090557853669531e-5	2.1728139305670317e-5	5.171891871214029e-6	4.079521980868192e-41	1.6113765342178413e-5	2.128783964499874e-5	6.0556825413726756e-5	4.500802636733592e-197	7.601466493604932e-5	1.9623317509636718e-5	0.08492392225435175	1.593800907743234e-219	0.07965705456933256	0.09018073567060579	0.034385795600486366	7.732980461591577e-269	0.03242406338062761	0.036227333560495276	0.07872622241101848	1.2470195992386536e-220	0.0738632730826839	0.08358940559191348
0	2.0917976112249997e-35	4.1553466185471763e-5	5.128906652844382e-5	0	9.945831262144853e-28	1.3512086252310716e-6	1.4063910970946163e-5	7.802270685216162e-6	0.006258182203703918	5.103405314334655e-5	3.0251350515703694e-5	0.034935783666738586	1.52611800470312e-39	0.029752022529458723	0.040187932264107884	0.033981932347695906	1.4363783230105695e-260	0.03202892483592925	0.03586987029451143	0.027920414169160798	1.0703586216092456e-29	0.023083639199005038	0.03275620932511981
7.514714619790599e-5	0	2.5961059223382835e-5	3.1093592577464794e-5	0	4.035831747435828e-124	2.6214695477088615e-6	7.037949149787872e-5	0	7.617667157746538e-111	2.3668188480031568e-5	4.568770306463921e-5	0.09129096094821537	7.080774482130259e-254	0.08601995918314835	0.09651252767021096	0.044917726733521915	0	0.04295254344368355	0.04687960943093173	0.05721266624302927	2.6084590585919028e-117	0.052362184765310765	0.06206232421854344
6.170491212875568e-5	3.5431917210528486e-248	6.06216009034968e-5	2.3784411153534533e-5	1.0372582389450713e-5	4.128023280965374e-29	3.9813880694124785e-5	4.282910565038691e-5	0	6.805810054307233e-142	3.4100197017898295e-5	4.819903776317329e-5	0.08523693849267894	1.7653660921343876e-224	0.08001782764633954	0.0904534777545966	0.0329045285860621	4.0214018831035024e-245	0.031011216206008517	0.03482989503039252	0.07981744893252417	2.5381413066494675e-228	0.07496881220643385	0.08465995957159618
8.682546248311563e-5	0	5.381208768489245e-5	4.837618262472707e-7	0	1.2169542380608197e-142	5.4307750249987075e-6	1.2031257214433597e-5	5.1033378258126316e-5	3.590702630251912e-99	5.037031428803903e-5	2.855422687307996e-5	0.08303986383396827	1.658877741916541e-213	0.07782640145173449	0.08826244321924147	0.04452080731172802	0	0.04258052764383584	0.0464206518779256	0.05341709278313572	2.073050145250831e-104	0.04859049754637307	0.058241299209111606
8.646325707118189e-6	1.6535965239997735e-47	5.155843442658973e-5	3.037830845078212e-5	6.516476221207768e-5	5.0433549014041125e-9	2.8518034541679684e-5	3.9607306238172315e-5	0	4.971222728869186e-22	7.763017512017895e-5	5.897001815059692e-5	0.03969417834186681	3.255894253296664e-50	0.034468835902268624	0.04491020501141951	0.031109246369596614	5.140105099185061e-225	0.029273922076996594	0.032998457482453135	0.04067647465993027	1.403887460865433e-60	0.03582194642381823	0.04553496632338689
7.995604087994304e-5	1.6045979294079247e-120	3.0329646452923094e-6	4.749968025995076e-5	2.7131149513298126e-6	1.1776205161618428e-22	9.242510093869559e-6	8.334700986779563e-5	5.306614151684998e-5	1.7999479051698836e-55	6.96412589455231e-5	4.568785891578581e-5	0.06850363919479806	1.3029265961798495e-145	0.06330674965732239	0.07374332614139995	0.03710245695336515	1.1280624350970176e-303	0.03521483885780612	0.039065130429923274	0.056562629367620056	9.390834615035944e-116	0.05172497322397325	0.06140846153222329
0	1.9941174556409363e-186	3.9931530479940405e-5	1.162438742408711e-5	0	3.8181074575409776e-79	2.9253399938128567e-5	4.338259770531608e-5	7.461594095549649e-5	3.164322586297358e-40	8.368875204574022e-5	3.1156936627600726e-5	0.07557708619067335	2.4901843308264e-173	0.07032034821952582	0.08087193322026257	0.04159317957390269	0	0.03972164654259711	0.04354653552346406	0.05151898833682009	7.734726904634423e-95	0.046632107781822404	0.05638351101798145
3.413736706569848e-5	4.603975122548869e-45	3.329697653250205e-5	4.74378320162638e-5	6.073440591991371e-5	1.3136990554166258e-10	2.6262217479945918e-6	6.2301069255679274e-6	4.431584802685329e-5	6.951389875489274e-21	3.218063312587874e-5	2.7202324936975372e-5	0.03030806039299294	1.1487102289902779e-29	0.025056343036869766	0.03555759409874527	0.03259986246366958	8.574161522080203e-245	0.03069286842244614	0.03453128093182393	0.027882076717686298	2.7792759988855705e-29	0.023018009973061648	0.032746275444980856
5.799531624517194e-5	1.851565835322296e-24	7.148427844765023e-5	6.145285037040713e-5	0	7.021614577199211e-15	5.0206057270859415e-5	1.4185741325166686e-5	1.3755935954171553e-5	2.654148151524907e-4	7.699750750002774e-5	9.26384679567134e-6	0.02363059626307728	8.710549773298797e-19	0.018409224482010517	0.028861859013435482	0.032258756350503216	2.6185187475026495e-234	0.030329388083300414	0.034199926859072874	0.024442899818884187	5.947412240047727e-23	0.019583530478477648	0.029301344214781044
4.489828051472189e-5	3.893192221278462e-271	5.322356606059831e-5	6.897461019933493e-5	2.3852739358622897e-5	7.318078146657091e-69	3.1438021730486015e-6	2.672124053168984e-5	5.33253599427481e-5	1.1660623443579714e-99	5.9379181185272543e-5	6.092073274538369e-7	0.07296148712318648	3.0172864031046393e-161	0.06766950567884718	0.07824078227773568	0.03867558323844989	0	0.036667732945288606	0.040645766309978175	0.05470272104570276	8.79929950381709e-107	0.049823130406010524	0.05958551423928399
6.056344588500906e-6	3.9188195207455726e-141	7.157092428369073e-5	3.039791704828319e-5	1.1121769557040899e-6	8.62576005745476e-73	3.226026625618903e-5	1.7529529763181308e-6	5.172293697755569e-5	4.088562445341768e-23	4.001418592597671e-5	1.0565986065209443e-6	0.057302969462928455	1.3330062270757115e-101	0.05205798276829677	0.06254828744497175	0.04006788272534582	0	0.038111423895034725	0.04199563043168506	0.038098631709425505	2.9840124552966373e-53	0.03323902161300716	0.04295900921512835
1.9176606975966105e-6	8.668244262231628e-84	4.654498507610078e-5	2.4543212692147774e-6	2.089964967488811e-5	3.5174381391679035e-26	6.462311542181532e-5	8.499670503891126e-5	1.2278070771643002e-5	1.2850682340339564e-30	4.2325337604806753e-7	1.4525406829794415e-5	0.045908592200538806	1.9338047860308827e-66	0.040714207055168795	0.05114949669895065	0.035135331580372756	7.250323299199815e-288	0.03320569982375528	0.03700555683026221	0.04048787775120922	9.249833901316555e-61	0.035660171596056695	0.045312239912686986
6.526191825744355e-5	0	4.0164748670488306e-5	2.2448759137690087e-5	6.119838634255359e-5	8.717180027054804e-210	3.7598562725476745e-5	2.9184830367015108e-5	8.375013459829253e-6	3.0663535192652723e-109	5.225206364460437e-6	6.2943373592910334e-6	0.11658587252672553	0	0.11142769001519395	0.1217380969452065	0.052228672552693	0	0.05031773707473108	0.05419322292024485	0.06745703686344055	2.4226096908957462e-167	0.06266389124995732	0.07225541374782884
6.169897293002553e-5	1.4819320856833144e-41	4.120814843124589e-6	1.1060632260400115e-5	5.312036323976252e-5	2.391473096302442e-16	1.6908220674256044e-5	1.7726481299746883e-5	5.4969171266037575e-5	2.328245229028968e-10	1.1555875488118857e-5	1.6284463593623175e-5	0.0019010125314804036	0.4764190997464141	-0.0033371341206674633	0.007150947188617762	0.028086221367318257	6.228552345129997e-186	0.02617344911600121	0.029984586558594525	0.01229310124966778	6.426011700229957e-7	0.00745342743757038	0.017141127120432257
6.672601998047867e-6	4.8376413790766235e-84	2.1288047122233894e-5	1.3761185667972037e-5	0	3.749117672319758e-15	2.3933679348022325e-5	2.699051129972498e-6	3.646128590177571e-5	1.2805103776944214e-38	5.040013395738573e-5	5.0287526618374465e-5	0.02322020443815116	3.2629296433951356e-18	0.017988650331707434	0.02845025962688626	0.031670401934118686	5.768160019822694e-224	0.02977917949190966	0.03361153587689008	0.026926044042917815	1.2233045549513568e-27	0.022081205475475613	0.031776181207032045
6.671607156505388e-6	3.103113052829987e-299	6.624896211376762e-5	3.345258516234046e-5	5.2120544502543e-6	1.0105378981956283e-99	4.082950553267373e-5	1.5652483720312115e-5	2.451740227020194e-5	9.380831130486663e-80	6.06301904190321e-5	4.153319676260352e-5	0.07296822078611079	4.300128092353301e-166	0.06776082309742888	0.07814071668658398	0.04289823293980239	0	0.040946139000966095	0.04483999883150669	0.046401397889202105	3.9023280801403503e-79	0.04157299616376881	0.05122910818527508
5.701336456054595e-5	9.595536476735685e-63	3.898775485399432e-5	6.98968882648652e-5	5.909175284045364e-5	8.717734209875772e-19	1.2862962936558927e-5	2.02627682430361e-5	6.873488791147626e-5	6.885623558440439e-22	1.9431220507217612e-5	6.807370409115965e-5	0.02688906697613658	1.4010140679086957e-23	0.02163826719328894	0.03215410362600108	0.031768376985304575	8.315879566245356e-218	0.029898892207749755	0.033771357618725954	0.028740463680620474	7.368099067557438e-31	0.023840522606319067	0.03361647947264557
7.251189972498328e-5	3.4728902241644926e-150	2.879766609088113e-5	6.0679548346185576e-5	7.472741118701783e-5	7.094714879992437e-59	3.296075031309686e-5	3.744495730309168e-5	8.109366646818329e-5	9.87956369910337e-37	6.335595821573353e-5	4.31681238774851e-5	0.0653399800531618	7.553591019555151e-132	0.06010076400146385	0.07056805981761388	0.03780818688318258	0	0.03587755136888428	0.039739641432949176	0.05123122918623736	1.0084458961992993e-94	0.04636510053651853	0.05609555082291594
1.9950137552626757e-5	3.0427749683957464e-240	2.4637871753188396e-5	1.6229920594181585e-5	4.544464995671975e-5	6.4049441089198886e-6	6.16443850468921e-5	7.555482738411329e-6	0	2.350959333109983e-208	1.994256064903198e-5	3.3284299526805704e-5	0.06473456957476305	2.295626722201274e-126	0.05943043987968871	0.07003863813393592	0.024218592899921842	3.267849520751289e-124	0.022200019641245298	0.02616891553182648	0.07925488915609782	2.0413232810103502e-220	0.07435665806259746	0.08414722500497236
6.6678416121845885e-6	2.095528742875074e-158	1.0689331692375747e-5	6.065142455699652e-6	6.762096909950733e-5	1.2276791628326679e-26	3.3860323678299906e-5	7.363197759938062e-5	5.1838946378792485e-6	5.702737241506623e-78	3.865855238772986e-5	2.3451012061331713e-5	0.06908564902753966	6.2284855398126176e-148	0.0638613678622283	0.07430978586746803	0.034393526300873986	1.8330641504505848e-268	0.03242685488577283	0.03626681615412115	0.06356566389181187	2.019531114240493e-145	0.05870560416210071	0.06841303376963526
6.74954397906447e-6	0	1.536884652742029e-5	5.127096078939256e-5	5.157268898159373e-6	1.5860772690301143e-42	7.523852738699921e-5	2.8438151615636673e-5	3.299086009178609e-5	5.9567566227234826e-192	1.8889790533703184e-5	3.783177758330395e-5	0.07788987986940098	1.0253210448630616e-184	0.07262121820467138	0.0831296209940698	0.03563109656444025	1.2321382866271253e-282	0.03371090958481422	0.03756002937434111	0.06893735572020437	2.0340977708996707e-169	0.06408302676388077	0.07380418099494114
4.887583066636277e-5	5.121403295271277e-148	7.289161168110681e-5	3.9383298269379666e-5	0	2.2239625082582857e-34	2.424689657729541e-5	5.2202676911267394e-5	6.315252942640917e-5	4.92026771631526e-53	2.644829128818185e-5	4.783408197795062e-5	0.04754140614432282	1.4473151736299076e-70	0.04229789636988722	0.05278588871479068	0.033866590273318016	1.2505922011978764e-264	0.03195121517481459	0.0357398889375572	0.042745033493034414	1.955029464475363e-66	0.037880660479423935	0.047609158228407625
6.670479704822482e-5	1.899657534756202e-76	6.454794658286247e-5	1.8204244193862035e-5	5.247468967795044e-6	1.4079644572102392e-41	8.455624426350785e-5	6.976288641381355e-5	5.330657391319092e-5	2.5340253872881945e-14	3.466481094197917e-5	3.6608794112812426e-5	0.014646906338367623	3.262066685967484e-8	0.00945339243073047	0.019838590068802852	0.033164709558594234	2.003352516217175e-260	0.03126274095311279	0.03506336194907738	0.010963395469378336	8.414780091244457e-6	0.006132414433176597	0.01578043164873989
2.0595822606412324e-5	0	2.7192455695684725e-5	6.132030270539516e-5	1.048273859449722e-5	4.226103418021418e-89	2.1375481304445983e-5	4.981156465563814e-5	1.7730345547812696e-5	5.721899980316071e-117	4.6876218162974045e-6	9.707108876823604e-5	0.08993928367052553	4.6078423796202046e-251	0.08473614232417936	0.09514218934929713	0.04071219681607762	0	0.03884015244626814	0.04263907892989745	0.06714760175348862	1.805357811170966e-164	0.062331226095281723	0.07195873870950291
8.395087800060825e-5	5.891736006357747e-9	3.796751649653095e-5	1.0866424000642336e-5	-5.231203310529509e-6	0.7093150321178754	-5.0914789345181903e-5	2.505702041204897e-5	0	4.140941632684505e-12	1.719192777237331e-5	4.1055278965919896e-5	0.018796064130301156	1.2117540586810599e-12	0.013610255014602278	0.023979993705008796	0.026319445376587598	6.150495932718225e-165	0.02453199126405265	0.02822308786086276	0.035277843679979125	8.108802546447537e-47	0.03046497380653124	0.04008913849573791
5.947582053539089e-5	1.8301860574324718e-141	8.050293959499245e-7	1.9657973824183366e-5	1.6900884675290237e-5	1.1366055922731552e-43	4.9886038001152196e-6	1.6084992515885455e-6	2.206457038589349e-5	1.2913873027182143e-44	6.860124576957649e-6	2.0010900197301534e-5	0.04923850417290833	1.048635640702063e-76	0.044034511063321215	0.05442133599133788	0.034416489464905296	5.5273734556351616e-260	0.03244555276070356	0.03632723696174231	0.04371713015951788	2.4063201886078056e-70	0.03888126333431623	0.048563583240177975
1.9997826015583087e-5	6.948022316278595e-303	4.649651981504947e-6	4.715011969789318e-5	8.575510419631798e-5	1.939254465642264e-90	5.125448428681671e-5	3.0841765212647273e-6	6.128180062958677e-6	3.2650371574676523e-93	7.400851780532409e-6	6.0395070257386355e-5	0.041523721048532275	4.1904018948464265e-55	0.03631941031189865	0.04672669508936469	0.03961002892671745	0	0.037667212625620956	0.04151812124964194	0.023617970679278132	7.042169059822112e-22	0.018809511668244627	0.02843187778037621
2.4453252503548416e-6	1.313822979261472e-81	2.9601805629090542e-5	4.189391808910149e-5	0	2.0601601324564553e-30	6.426023294415009e-5	3.5093141969382496e-5	8.524843538211168e-5	1.4720159019524243e-22	2.3209015820079947e-5	6.493518082987797e-5	0.02524910794122235	1.8241418831576265e-21	0.02006324652532587	0.030449515905392695	0.030313625011158318	9.923743486285482e-215	0.02841764217797559	0.032184076320141926	0.02841808467507207	6.8511167286462515e-31	0.023598032508575735	0.03323697406389766
5.8497867463452015e-5	0	2.6055262093803766e-5	4.674161173063875e-5	0	5.700379298212347e-76	6.940727074782825e-5	7.024268032077123e-5	5.5414789868663255e-5	2.735026277418863e-187	8.771263247105918e-6	5.2293712172533344e-5	0.08550654990345598	3.7632459380469126e-224	0.08026814630828827	0.09074525867512559	0.03836813626389534	0	0.03642582444275975	0.040337423925146526	0.07032154864629389	4.421724758581073e-177	0.06548522615624326	0.0751875223472084
5.305355959984161e-5	8.553732640223445e-84	1.5804108920380297e-5	2.2157865887538806e-5	6.599004912448105e-5	1.2755501635437107e-31	1.4876384219134628e-5	2.8240968827803763e-5	0	1.0678883466748982e-19	8.397488389418121e-5	1.9666953076462e-5	0.035752848464551665	3.762916242396126e-42	0.030613143317663315	0.04090190209547135	0.034285770126832996	9.08014888930095e-269	0.032331361883354975	0.036150184994670854	0.03086661728867021	1.2346625205008321e-36	0.026080236462654244	0.03565146211974396
6.657464721726569e-6	2.5170873750299684e-113	4.411615331942642e-5	3.053423596434759e-5	5.184498375498947e-6	2.2179223404915838e-7	5.825905752763409e-5	7.7074648045588e-7	3.0609049443219014e-5	8.175410272108399e-80	7.313705359707712e-5	7.318912562201451e-6	0.06863277421556199	3.389345484206323e-144	0.06337474621804808	0.07389170097118176	0.02899539095830291	6.495502091554218e-186	0.027054689574207345	0.03088406519623823	0.07648587508020611	2.2569273861196122e-207	0.07159739018091447	0.08136947901171522
1.1924952588334903e-5	5.459253667723117e-77	1.8610582633200542e-5	4.7743147943070575e-5	2.2296010988927668e-5	5.748125172528978e-18	1.585280487808978e-5	9.290074869158798e-5	5.1503238235328706e-5	1.2939165642621468e-34	1.3013163143106316e-5	2.3570979589596064e-6	0.04395735574693414	3.6774115225091405e-60	0.03869494204025542	0.04922181859462493	0.03197423368127784	1.1789189688084989e-219	0.03003366074440768	0.03395532677449501	0.04414947138900045	2.5415817968191973e-70	0.03926876142964058	0.04902529060384635
3.0323881079041826e-5	4.769229745628413e-46	2.403612141278812e-6	3.003059906871413e-7	-6.128740895591239e-5	3.689754804804783e-10	-8.32382335660231e-5	-6.058669407328899e-5	4.893711685781735e-5	2.1594875039983865e-97	3.61116214683519e-5	1.8605962974395946e-5	0.04628974516504219	2.8656098956298666e-68	0.04109609816331025	0.051467702465157306	0.022000016101567734	5.809524061485456e-113	0.020120760623631915	0.02390908154872458	0.06974133663430618	3.124172015892109e-176	0.06491457540928647	0.07457043147743181
3.6508442513687785e-5	4.024473925850117e-98	6.371379705962829e-5	3.3507052005251196e-5	5.140237564662758e-5	4.72500931785424e-17	6.802639313351514e-5	9.643734251698371e-6	4.3129873621748334e-5	2.735884209550728e-45	2.4996687612266553e-5	5.653684965458436e-5	0.018451658984949833	6.166896330607007e-12	0.01321554282974487	0.02372898871398259	0.02827445383399863	1.375074035869164e-175	0.026318594445654805	0.030188390289336852	0.0293942872068749	2.6989445829739863e-32	0.024525251098072007	0.0342622720533528
2.016962823037369e-5	9.75299914783909e-62	1.8664717651861192e-5	3.1203291454261366e-5	1.0406528970108297e-5	2.0450801342632837e-40	2.528836983248871e-5	4.4218280010022746e-5	3.1048589338764637e-5	1.4538489610057452e-6	2.6909095402182163e-5	1.399754628525812e-5	0.039623794477546985	1.1972931199873654e-49	0.034384835246889865	0.04486205010416978	0.035548813657082914	4.0596537079879184e-288	0.03364465832302158	0.03748639272936445	0.02983719014002478	1.7076616991651315e-33	0.02498936944676776	0.034686253066176995
6.255545871587614e-5	1.0336100670663465e-290	9.262773859013329e-6	6.0462374955137283e-5	5.228004567037203e-6	1.600643167881019e-76	4.981195958513473e-5	2.7162454743799903e-5	4.842452512984504e-5	1.0085470624091784e-100	5.497012036279582e-5	6.067241182517108e-6	0.0828991019805599	2.641196551446591e-214	0.07770922138052498	0.08808891942301182	0.04074969668044615	0	0.03880602251562159	0.042706049243402065	0.06192354684291298	3.606487849412504e-140	0.0571007266746607	0.06671434195335771
6.649166826066273e-5	1.1814905078227651e-161	4.558230075432723e-5	1.0540786801398641e-5	6.150666514667896e-5	1.5368637417719718e-32	3.990749249813423e-5	5.183593146853595e-6	1.6539521210390262e-5	6.032453831369079e-67	5.718009126567986e-5	2.2314561463063695e-5	0.061808002628449536	1.363611706494457e-120	0.05662411300525718	0.06699269251989845	0.03399460053021891	1.2722993297035096e-268	0.03206864909895139	0.035879249421807646	0.05607578003031235	2.187153181291322e-115	0.051263206423613435	0.06088794779464482
1.4886714587439215e-5	8.499319844032531e-225	4.2694172887552915e-5	4.324152036315105e-5	7.277787359191482e-5	2.8468357877594347e-63	4.349704873115493e-5	1.7698737244251114e-5	5.817561097737562e-5	4.260029042536042e-73	8.227506003922384e-5	3.562853338351619e-5	0.06356865374531323	1.6242190960459638e-127	0.05839389932925029	0.06875208116147047	0.03953207929572056	0	0.03755852348012556	0.041451645166420255	0.04331570124376465	1.1825426437519455e-69	0.038504543528449266	0.048126240369882986
3.9887803481054645e-5	0	3.990719448108922e-5	7.904099029183603e-5	2.082883840692773e-5	3.1235767254854627e-88	6.303696978651628e-5	4.737949947935079e-5	3.307991065604199e-5	1.045376173501527e-138	2.6395212665290916e-5	4.83985856788484e-5	0.09068805072753461	2.059352008498975e-257	0.08549012351554038	0.09587440575743811	0.04282065377067049	0	0.04084167569715367	0.04474000353104637	0.06564770574450025	4.8962291968045155e-157	0.06083030676551668	0.07046515162110223
5.429896663724799e-5	6.879885932641626e-100	1.1961763598597062e-5	7.1931353187767565e-6	0	1.1318554234095386e-57	6.340329680043963e-6	5.486188681520504e-5	3.4972097035693686e-5	3.6713051219404967e-13	1.1223872821153376e-5	1.1186640416545286e-5	0.050905765884028106	1.0396547262404348e-80	0.04566326602249334	0.056134441531975575	0.03988598003809112	0	0.03793918775263239	0.041784604710426464	0.0342885939377095	6.861525448573088e-44	0.029452315429801954	0.03914803452406126
1.334138993946965e-5	3.8685090497042123e-150	4.360480233521011e-5	6.912527725384289e-5	1.4275250314328653e-6	1.693775898811967e-33	2.6555408528068002e-5	3.063635213586121e-5	2.9987942494794404e-5	5.353375304806005e-60	7.52951525616276e-5	2.2855072069184087e-5	0.0650137937758026	4.39014784810068e-130	0.059767291325588605	0.07026313272961243	0.03651397208787489	1.6184913607479204e-293	0.03456929232959205	0.038482369895154946	0.056127715005253154	1.6244298314334162e-113	0.05126229946890517	0.06098232893493733
4.755371235274005e-6	2.0730988084064888e-98	3.0360687732087723e-5	5.0395667279957805e-5	0	3.75312936478158e-30	2.4504100192924955e-5	3.266943876009382e-5	4.6775045694532514e-5	1.5220142044583885e-30	6.496571667602389e-5	3.842282150638718e-5	0.06511637873282641	9.512421569461315e-133	0.05990751090149268	0.07031629345338276	0.03669461622137107	6.554941670448534e-305	0.03478312775083735	0.03862386683783858	0.05387208522082095	8.277886080221568e-107	0.04906208555947913	0.058686694170536235
3.788335644561451e-5	1.5721133139119247e-212	4.241425402917194e-5	5.8087623377063444e-5	0	2.5661660060894093e-86	8.670560858779807e-5	4.900295200470891e-5	0	4.74627108016053e-43	1.2622482767136707e-5	1.0942726765381537e-5	0.06140205229030435	8.267607500206744e-116	0.0561418503216435	0.0666600975112368	0.040908283061330805	0	0.038954699018335814	0.04288555092610519	0.038337568645848495	1.6804409601565226e-53	0.03343898667124009	0.04321579340083203
4.4519254757321235e-6	0	8.321643207174958e-6	3.48047403991112e-5	3.780838769225624e-5	3.782259976717189e-86	4.820122021241316e-5	6.0725957981731166e-5	1.2935827559290698e-5	8.889940706497437e-122	5.0229220428572e-5	6.639537366935712e-5	0.10407471771096223	0	0.09882366848985946	0.10936889207877609	0.04265691387972926	0	0.040724813983771806	0.04459981963946907	0.07946843612696845	1.9093909829108576e-224	0.07460283595333596	0.08433360005158436
6.678565828366345e-6	2.331211917025887e-56	4.7395381731522175e-5	4.023089214956627e-5	0	3.998896363137868e-6	3.621808936939715e-5	2.4782628718743375e-5	6.1378466487127525e-6	9.959311952293241e-36	6.665796927177235e-5	1.0534626570816476e-5	0.029302520426945887	4.327037995406387e-28	0.02407815257219575	0.03452897881142199	0.02926014641439064	8.587635512676132e-194	0.027334132067692616	0.031100785724747917	0.038103729970500454	1.4736416803914561e-53	0.03324914263810143	0.04291868836841205
1.8184701275458792e-5	0	1.8134600070591368e-5	3.2385264023978796e-5	7.967853502820898e-5	1.1127555479557996e-66	5.813132271948813e-6	6.817448889376597e-5	3.872040531868658e-5	2.148188789219014e-149	3.118257363597203e-5	6.477837433420267e-5	0.08530235920067726	4.564231607490406e-227	0.08011310617856655	0.0904924243426392	0.038877697383637506	0	0.036917164524615444	0.0407424251975648	0.06935630192029033	2.2064781142553452e-175	0.06454442353103516	0.07416604640068039
2.9793163323525783e-6	1.8684721088250072e-14	9.005166990189335e-5	6.225259386485475e-5	5.792755505119453e-5	1.6396072206329836e-18	4.144797554118223e-5	2.2525341184214228e-5	0	0.48933997700827564	-3.6581691485095306e-5	3.208150761979633e-5	-6.072660597478118e-4	0.827309776168805	-0.005844086317907687	0.00468310992062196	0.02716260315612516	7.38778105603764e-165	0.02524321715614501	0.029101757755729613	0.007846605757843067	0.0016027476507893218	0.0029671318316244373	0.012709283781898152
5.176430187871617e-5	4.05999145200278e-112	7.314906944771528e-5	3.750694620838503e-5	2.9601802576524204e-5	9.22685082497918e-43	5.295635114855034e-5	5.462951370170804e-6	4.603305528408998e-5	9.802387524868928e-29	4.808621239891343e-6	4.637394397389726e-5	0.05897873087397618	1.4318783953390781e-108	0.05378006521284249	0.06424791238628169	0.0357599403279093	5.603973765561482e-299	0.033895072411584966	0.03767039154775721	0.051522987444239214	3.8428257175401364e-97	0.04669720676397458	0.05634843979285246
-1.3829751711087209e-6	0.03871930508233133	-8.647473894285834e-5	-3.129663666677734e-5	5.493519998324229e-5	7.153133762337563e-4	5.2754272039890076e-5	4.682786815652379e-5	-2.3587181618826257e-5	7.1543135816142886e-9	-8.435375111052906e-6	-3.090009060992201e-5	-0.02170665110405578	3.3451006754491683e-16	-0.026920931537000058	-0.01649324988801638	0.025796903086502697	7.853164398243253e-142	0.02386175300772737	0.027783847480859655	-0.008862246803527245	3.3185307307508077e-4	-0.013701357630314912	-0.004022623796770292
5.9743662345866386e-5	8.681794243266166e-127	4.907658131439005e-5	2.7102994963602107e-5	0	2.5515366426357974e-18	2.0819974822767177e-5	3.3991551416166234e-5	0	2.7475590886417054e-65	2.8367750942517853e-5	9.6133152280842e-6	0.05374746977286497	3.191964391929034e-89	0.048490398302652345	0.059005230420376885	0.031031937404627542	1.3903374752875093e-211	0.029114682717748197	0.03295999022733516	0.05582962518127359	1.4157677025136077e-111	0.050941166546794876	0.060708043991779974
7.712261856769626e-5	1.1467196923554912e-17	6.991221698167821e-5	2.0597615715260142e-5	5.586705068075449e-5	7.264707193624844e-10	5.977165261643536e-6	5.0901258614649965e-5	7.504811993300724e-6	0.0016987403462247923	4.560595790430383e-5	5.5570840644400755e-5	0.03847946554303236	1.4993737283779449e-47	0.03327494607855799	0.04368575641031697	0.03128429594005207	6.524475515160163e-229	0.029454913035352262	0.03319271069437151	0.0411219819268884	1.2792549376241261e-62	0.036300573994466095	0.0459463572754811
1.7953431140408716e-5	9.266012047732422e-42	4.315584288000607e-6	6.243137979592754e-5	2.0629806417815644e-5	2.212556653412156e-6	3.2442833418101715e-5	1.4005694963288535e-5	6.125341036167242e-6	8.385039990275465e-24	1.0624708235291958e-6	4.2977239334794827e-5	0.007593629077720914	0.004770685036631874	0.0023377071985576626	0.012883100123067898	0.027810675199702067	5.294366152418813e-178	0.02585791880403792	0.02973611241404213	0.01617827061488078	7.1123475622659e-11	0.011310422209600102	0.02106311666641547
0	2.5010594173913215e-141	5.070939117357348e-5	5.5959951939713726e-5	6.958183860394712e-5	5.799242100189723e-49	1.8197372827990555e-5	3.0594382344639184e-5	7.746457073169535e-5	3.034786025699184e-39	5.660411807272938e-5	5.686902022846254e-6	0.06346658652362323	1.4622673160409668e-125	0.058249178211951254	0.0686831821333478	0.04006973707272827	0	0.038105716576295405	0.04197557488574536	0.04430160146894247	1.5513230274118293e-71	0.03944803469386347	0.04915547263076294
2.616646144615797e-5	5.504535649816614e-4	2.726655658078071e-5	1.3884290355217515e-5	0	4.352443694509616e-6	2.992693092108383e-5	5.37017000758368e-5	-1.6759141614316953e-5	0.3701704181698955	-2.6972795947968504e-6	2.166038114464456e-5	-0.01094689171182208	3.4885805277083685e-5	-0.016142913521381103	-0.005761331250249393	0.0256225010497256	4.543407917849403e-149	0.023780710358983964	0.02755059689268952	0.004065871681584895	0.0974963197792056	-7.412078220885368e-4	0.008862380653889529
2.7221581011191093e-5	0.40008293284750174	-6.961922661388013e-5	3.0852312758998505e-5	1.0405615979536265e-5	9.460927817193942e-4	3.6306426413853156e-5	5.478921604755633e-5	-1.2231819892960516e-5	0.008991191701414707	-3.443747010517604e-5	-1.862533191376899e-5	-0.025676534521372498	8.885632542586636e-22	-0.030945094965533198	-0.02044255407283564	0.022548238163584967	1.8600855279170496e-117	0.02066247934623682	0.02445696089288876	-0.0032288989953026216	0.193139358992511	-0.008091544134630809	0.0016338634001572077
3.9292497217730004e-5	2.074625714587494e-61	1.06059447257554e-5	5.66738444896303e-5	4.359938884816344e-5	1.4684224393956179e-31	2.3461192831639976e-5	4.372759516068672e-5	6.134719003014766e-6	4.709601907441788e-10	2.4857001708641728e-5	7.524854938178855e-5	0.03889380198877841	3.526620484240355e-49	0.033718441809286855	0.044075324477009334	0.03656452611895578	4.344168957158414e-301	0.034714946012879555	0.038468147949310194	0.027225758773633472	1.1065728558064343e-28	0.02241934283453293	0.03200210756680736
2.301944614435356e-5	3.1466835533056123e-162	2.549754221963548e-5	4.846699138261758e-5	5.188414814227826e-6	1.9097662613905706e-17	4.738825360216726e-5	7.339287371153951e-5	0	9.946608722949568e-101	8.557147921371921e-5	2.3423515785549127e-5	0.07173495617859156	2.5486833840468684e-157	0.06648176264146245	0.0769914184038708	0.03503799264819971	5.562027002659425e-275	0.03308071018376618	0.03688639413206938	0.06570267146114953	8.511472388964292e-154	0.06082286568107894	0.07055984290824655
1.5235178758720282e-5	3.772933777748709e-51	5.6289355081072675e-6	1.200582019293583e-5	6.365347555328913e-5	1.1178810230058607e-28	6.202085522362363e-5	3.744600436029848e-5	4.904449692732946e-5	9.511694688626276e-7	7.4692242324121715e-6	2.986727815511197e-5	0.0390358283062499	1.2676619445467919e-48	0.033815862221289836	0.044249181323960524	0.03576129262498866	3.343587076952098e-279	0.033827337447075015	0.037716919153442365	0.03071673738619919	2.30282888792129e-35	0.02585888864701226	0.03554479272448568
1.316750309522316e-5	1.696021596465296e-212	2.439000574739296e-5	2.2557927092239987e-5	2.019202140352812e-6	2.636359236811949e-26	5.193706640596108e-5	2.145569326450356e-5	6.916531593333134e-6	1.1015042708915396e-121	3.1841443269548666e-5	8.609521029198574e-5	0.0698809844010867	3.4611953696291268e-152	0.06467440929344274	0.0750892925450576	0.03509802798975291	2.3303752112783474e-273	0.033181501836371995	0.03704028534425551	0.06256527967736819	1.6891098216363525e-141	0.05773779775388163	0.06743100452157791
8.356653957600351e-6	0	3.770721880796201e-5	5.422818102265587e-5	1.0421297046647737e-5	3.1534993788763906e-89	3.330806586207666e-5	1.8865566469391702e-7	1.2435186863065737e-5	5.251584070135332e-108	1.9374175220309746e-5	5.064255574814239e-5	0.08031575144111097	9.19693851695499e-197	0.07505875324225156	0.08557083575322233	0.04194164022716082	0	0.04002410912545436	0.043919692999928824	0.05696401934375565	1.6844434361741955e-116	0.05209925415928317	0.06182729674208547
2.9040887626483213e-5	1.2170781639388814e-4	3.695718508183319e-5	3.232447244487994e-5	0	0.014479112201543966	2.220131832248785e-5	7.741671996977766e-5	0	0.032088067633455064	6.577527619840392e-5	5.1878941227345325e-5	-0.02238641895681369	1.2166278216680786e-16	-0.027689701839964276	-0.01708023069413893	0.02566138397601938	1.9879248953565258e-148	0.0237752294293151	0.02756151754467139	-0.005079672155302037	0.04218963215705869	-0.009987527257883403	-1.634868607525413e-4
0	1.6645068341719266e-12	4.8335008869651504e-5	4.6895438815972306e-5	6.075733929180875e-5	2.6867552036520042e-12	4.7181103327282726e-5	4.068626674532053e-6	6.988201749907972e-5	0.21035451313137662	-5.9291749512883885e-5	1.2245395232993742e-5	-8.28223501678288e-4	0.7572650883099197	-0.0060741908603080645	0.0044166024448059294	0.02829156001377875	2.961437040099075e-173	0.0262844752025418	0.030226352351407103	0.00829495001694609	8.20081215331264e-4	0.003447001519992055	0.013154510216017887
1.9975435023411592e-5	0	4.947201302792301e-5	2.7685131287759842e-5	3.310872151294388e-5	6.633007004630402e-94	2.0243770035929188e-5	5.574350255847124e-6	1.0730406680024767e-5	3.4825973949270467e-184	3.890699686899231e-5	4.75545641575979e-5	0.10676022889686443	0	0.10146545930181343	0.11198590240252349	0.0442952579050785	0	0.04237033236198191	0.04618377907489744	0.07899600399876062	9.393683563264568e-223	0.07413452054033322	0.08385046791290506
0	5.712464441069462e-241	2.925226881792148e-5	3.4876846285939685e-5	1.5181634795561103e-5	1.9520137897086535e-114	2.9393536148608096e-5	5.411514013453681e-6	8.338612096610363e-5	1.8737211169496513e-42	3.74231491528778e-5	3.5596335905882715e-5	0.09917344285576	2.3453722137697476e-301	0.0939413423551036	0.10442052598824898	0.047003489385698906	0	0.04500394606873083	0.04901802820628672	0.06092311796514181	1.5431585540174168e-133	0.05606962601127624	0.0657643286084737
4.91512053975374e-5	2.750691264679868e-166	2.8255020231934908e-5	1.77015187198651e-5	6.644523909191836e-5	4.475195287769918e-40	6.914807844262003e-5	3.4161206141784226e-5	1.0265906881822992e-5	2.181687156036815e-64	4.598426164029927e-5	4.0025560223809275e-5	0.052858508328205774	7.823298648243277e-86	0.04758447593570983	0.05813363452617489	0.03491128033567843	4.934324098531527e-262	0.0329120996484524	0.03683834209385801	0.04575603223976792	2.928847584974345e-75	0.04087219466990215	0.05066103194897857
5.089198182473998e-5	1.2300801546669182e-90	3.6481052352045257e-6	2.032838910999486e-5	6.988712531190334e-5	2.841079870293911e-12	6.31665900911253e-5	5.620648383821558e-6	6.614428953122278e-5	5.30111913882561e-50	1.0154844754215863e-5	2.8117676357776455e-5	0.04646487479675762	1.844686380420062e-67	0.04121115375986221	0.051708314644483194	0.032649194086491896	2.7280548592820224e-247	0.030735288712616885	0.034554664605543094	0.04486623293833217	8.13476235823466e-73	0.0399947867837397	0.04973599227384675
2.5472648645019698e-5	7.384072617546099e-261	5.504869063278656e-5	6.73041007018674e-5	3.6811896515120344e-5	3.9554218541296666e-111	3.33987342164699e-5	5.736731181152951e-5	8.943854543277515e-6	1.3393039252508204e-52	1.37445786416999e-5	4.5650375132600905e-5	0.08291837028767321	7.324640839591067e-212	0.07768153557475181	0.08814247351283007	0.043975908761625465	0	0.042042857667728625	0.04587121731720018	0.05245337958248732	6.203466106146268e-100	0.0476060684971383	0.05729545412141655
3.7837718367325434e-5	7.457188171892441e-96	4.0862030972552664e-5	4.347928512534524e-5	1.5798301744140986e-5	4.44471169949481e-55	2.2934229953717236e-5	1.836796622793418e-5	5.0995317073867374e-5	4.443119295127144e-15	5.5168322610765465e-5	4.25266956257769e-5	0.04850315834137746	6.985396604337982e-75	0.04329927144804482	0.05369179928610103	0.03919418828994107	0	0.03723034460180325	0.04104188414734412	0.032800625292456996	1.2744133649129021e-40	0.02797866186667658	0.037616162453677104
4.945424418639199e-5	0	4.296282146412124e-6	5.053021132301546e-5	8.773157714845646e-5	6.067222146292508e-132	3.9445687040046205e-5	1.9129388016721197e-5	3.850542515380825e-5	8.073371148697591e-249	4.405585282495516e-5	5.671673614929681e-5	0.12105399010352434	0	0.11582935771322901	0.1263008797367821	0.046015893465128944	0	0.04408290220614721	0.04798158206855803	0.08418028298553783	9.273388713319619e-251	0.07929119200517862	0.08905381528388945
5.564772101079746e-5	0	3.0446180097324586e-5	1.5030025229498358e-5	6.9277602950246474e-6	1.912469497153547e-96	6.59139451241395e-5	1.8966585314170186e-5	5.5011557505232645e-5	1.4315233663720978e-149	8.833536743869957e-5	4.653354042800845e-5	0.0871888196347043	8.62674470073122e-230	0.08191317334520071	0.09248974900501665	0.0413153988466287	0	0.03934924032934881	0.0433083456990064	0.0630241239179875	2.2032681380367184e-141	0.05814301466367278	0.06790296384543751
6.453705754203289e-5	1.0462889184563826e-193	7.789922948602299e-5	7.661423177160983e-6	7.178462409792821e-7	2.2834749252952806e-26	2.61393505387501e-5	3.761265722956701e-5	8.852978247858752e-5	1.0076916868072778e-104	4.300533592182555e-5	1.65974423689841e-5	0.052989607012954146	2.4065244341247606e-87	0.04773900852245968	0.05822923823947362	0.0322915812626885	3.09159948900917e-255	0.030419755495265464	0.0341552136330222	0.053608506678569756	5.7768518721997895e-105	0.048777598604793505	0.058436582708686784
1.1914149929171171e-5	2.9752985272437776e-62	7.656656867312592e-5	4.346371615468847e-5	0	4.67500503095716e-43	6.860185049413375e-5	2.7501016776047138e-5	6.127580869375038e-6	1.4826206532737522e-6	2.2783155490142533e-5	3.698282440449991e-5	0.05941172351245484	9.859408961350024e-111	0.054205083865627494	0.06461742712935908	0.04141926015529515	0	0.03952206818076649	0.043356059025418656	0.03746466706169514	3.1197393567329416e-52	0.03263702896544077	0.04227808887581526
4.9167106722604955e-5	3.947690604602245e-17	2.340544521764282e-6	5.891964125919087e-5	5.1180216496210236e-5	2.9539670707132495e-8	2.472293116594067e-5	5.6134571103865006e-5	4.1416684139782367e-05	5.6412602809539774e-5	7.269318412185099e-5	3.3486126212151425e-5	0.011239224951818647	2.964780842497456e-5	0.005965432714464712	0.01651323438451965	0.028716129359758476	3.130773851521687e-175	0.02673029077615108	0.030631494728484473	0.01731823048178755	3.3936557390688925e-12	0.012440325061448876	0.022194903385017235
7.50054198505162e-5	0.0010377038018747052	6.479406764913589e-5	5.810208460746866e-5	5.217143826286019e-6	9.281174666949395e-6	1.3827617559505719e-5	2.751920477000984e-5	-4.135727193014572e-5	0.6364388993884864	-6.13731089384929e-5	5.482014161193791e-5	0.006524035293981707	0.014652275683161277	0.0012814172659649055	0.011772738935275076	0.027646620253912214	1.668314555886048e-169	0.025701345060439928	0.0295869652679897	0.017346638546513887	2.6030961804434816e-12	0.01248734638761111	0.02220380413470425
4.7600797601052985e-5	0	8.958239473803258e-5	5.617840341128898e-5	5.23614805203465e-6	3.352105286383096e-127	9.081866187581815e-6	4.458092123612147e-5	3.1027211425355996e-05	6.66992149589476e-158	4.9643579737533864e-5	5.7900445490509606e-5	0.09937942915247638	4.0000929886081066e-303	0.09415201022582824	0.10460629467107938	0.04813611521562209	0	0.04615317365477719	0.05007816839888292	0.06220044995136784	1.462266772139972e-139	0.05734389670104976	0.06704565902201136
1.0737307296925023e-5	2.986768559123337e-175	5.837102709101407e-5	3.6284577882760165e-5	7.721874512799628e-5	4.46771812935664e-58	1.6188863091827454e-5	2.5846767075662723e-6	8.800407529713084e-7	2.4954809741006423e-49	4.45864864007249e-5	1.4420310162041735e-5	0.07278686399977963	7.515271115650776e-166	0.06758567647508955	0.07797995562180383	0.038807203873963796	0	0.03686415727652227	0.04070705141189135	0.05414297947895559	7.705775659081961e-107	0.04930739347245748	0.05897670237902216
7.51871101562663e-5	8.23465019765814e-288	3.853573309632076e-5	1.6602752648576114e-5	7.777784421881017e-5	1.29160393339199e-87	3.7883369384280816e-5	4.846098908959642e-5	6.00516124799099e-5	1.2438500650360926e-89	6.570123412677348e-7	4.4544089125698506e-5	0.09934738152951048	2.815192643136569e-296	0.09405858949946862	0.10463383971993638	0.04374591408850453	0	0.041744328181451726	0.0457014671323974	0.07089741188803769	1.708431259547113e-177	0.0660024470879065	0.07578502412303523
0	0.04076404157989129	5.681373825218432e-5	5.0413159019776805e-5	3.243264951175172e-5	0.00803091287804754	5.8688934652786025e-5	2.0838923286844e-5	0	0.8490292659484486	-9.988273865737163e-7	3.691836024004381e-6	-7.251974410349979e-4	0.7829275923608203	-0.005915148925109755	0.004454515619366253	0.029525860915050394	4.295251743716576e-208	0.02763653367845578	0.03135234926168134	0.00803412424452692	0.0011191034986888118	0.0031892569995346995	0.012865889949527802
6.881996022260105e-5	0	3.3925371471998857e-6	2.7655772515282326e-5	3.451631897917831e-5	3.592698794891144e-110	2.7929993060324622e-5	2.389188827878487e-5	6.569471941469756e-5	2.9210856650772057e-249	1.2983879701373156e-5	7.450700849352191e-5	0.1054918282151544	0	0.10030136994605081	0.1106804485948116	0.0420183442956435	0	0.040130176470401874	0.04395497974780784	0.08182709975405988	1.0270805922157785e-242	0.0770063357239063	0.086611287724765
8.874757020142309e-5	2.1358597522577067e-14	4.554342323694429e-5	1.2463438595219082e-5	1.0545207320689087e-5	0.006539393723535594	3.6610741842090324e-6	6.959608003978936e-5	0	4.46494022641728e-9	5.9171546703142073e-5	9.80490729838184e-6	0.023261186689337503	2.6172600936183266e-18	0.018051173781786424	0.028507252404205846	0.03131668366973861	1.1527086157622144e-226	0.029472707150887855	0.03318146261501783	0.029784859015873945	2.436715626796608e-33	0.024931803121283125	0.0346149263966801
2.5699946785514788e-5	2.9820668752592177e-237	2.9244198126532467e-5	1.3440388760455502e-5	7.252488125865946e-5	5.382648943078628e-66	4.230470416787273e-5	1.392698624705786e-5	5.508144692356609e-6	3.403451883571231e-76	6.940727918685519e-5	8.700624802895336e-6	0.07761892837404363	1.497818746698054e-185	0.0723869440746971	0.08285117129122328	0.04156419993750508	0	0.0396238922066492	0.04354361758975623	0.05312195567740247	6.1594664938862045e-102	0.048246110224067405	0.05793882655839113
3.7474980629359664e-5	4.495360288577999e-286	3.175460993462418e-5	3.581001641707229e-5	8.746242001334117e-5	1.6840579884761046e-99	6.876490890178827e-5	5.345777461372417e-5	2.506940400238447e-5	1.4615991198051403e-80	1.8882670278609187e-5	1.8371723140029368e-5	0.06392548245188183	6.148750293575134e-128	0.05872115472384939	0.06912943463816537	0.04300889666082611	0	0.04102029090829341	0.04495904584749257	0.03912045944305472	6.842043851115224e-57	0.03429737048164952	0.04394529446294304
7.643728934979376e-5	3.3806096153924736e-296	2.1097881031930657e-5	2.275704817324057e-5	1.5370020832961018e-5	1.013508695383761e-93	2.202949078576529e-6	6.064162668351548e-5	2.7492279892626925e-5	5.305972848208857e-81	3.848634042864658e-5	1.3303865876514875e-5	0.08226376570961036	1.172774429759627e-205	0.07699855184105114	0.08752756086356628	0.043189513248136274	0	0.041165964929891975	0.045150434559308186	0.05367623955432297	3.6530507077217316e-102	0.048776378286199074	0.05856969307172246
4.896882674358827e-5	1.8574536560443257e-38	3.094383047192093e-5	7.238026596831723e-5	6.54452839056866e-5	1.876202546936094e-21	6.088273317665767e-5	4.826748739582051e-6	3.196905367730866e-5	6.2263195460329e-7	3.949169392435814e-6	3.3170154651622816e-6	0.02313808245619927	9.647181715001405e-18	0.017851451927736153	0.028424609128997188	0.032571672778224356	4.823490216742304e-239	0.030646718790567552	0.03451472629215776	0.022534316859140893	1.832968545127528e-19	0.017640460633323144	0.027429277200102326
-3.982749511962021e-5	3.26667236734557e-5	-3.1268975830375394e-5	-4.468586912731879e-5	-4.600779453892708e-5	0.9367437510809522	-5.321804606358291e-6	1.0300636208962892e-5	-7.875612707754538e-5	7.334544697031431e-6	-1.2129316756183476e-5	-2.067570565295885e-5	-0.028869617917459133	2.8992651124128703e-27	-0.03410170718339398	-0.02363804987291625	0.02113333306218147	1.960305714036032e-101	0.01927181878384102	0.02307744261108953	-0.0024947801519312317	0.31335181126542433	-0.007343753524271986	0.002356007911359909
1.9116948261761063e-5	5.4579188595949255e-148	4.1768768778759156e-5	7.32011217901711e-5	5.2385422848501535e-5	1.777889982252983e-58	2.446036292281556e-5	1.6820364973802528e-5	6.780498265615694e-5	5.355657172408951e-36	3.875691180612043e-5	1.0049874835676975e-5	0.07192481641120871	1.3533663709196431e-160	0.06670835481853991	0.07715522153934483	0.04006109241406428	0	0.0381476533527777	0.04196781452771551	0.052714350174493926	3.444486854909567e-101	0.04787797737307298	0.057551330532778944
0	1.2025120417208318e-208	4.932576855034532e-5	4.6866597426332805e-5	0	2.481131760301557e-67	2.8029083576500266e-5	9.331964809658038e-6	2.2088148899257476e-5	8.905256558042379e-60	9.81345086287531e-7	6.819935854772684e-5	0.06824160711403496	5.051722184111771e-145	0.06302277139440135	0.07345019553420416	0.04241829634920291	0	0.040492628943149256	0.04434490962848128	0.04361792919206719	8.854825479821938e-70	0.038769377767275	0.04843232258369739
0	1.5469802631703607e-166	5.66241139334529e-5	5.0534309242217324e-5	3.1698805036580997e-6	1.1526273085000242e-44	1.069797064900713e-5	4.294392486790241e-5	6.333801992962098e-5	5.670232367119843e-56	8.12232897943457e-5	2.5627237974076497e-6	0.04016807224610019	3.852983673312917e-52	0.03499246118614335	0.04534334152593781	0.0383833847423354	0	0.0364433028270373	0.04025721856187629	0.0262680027810951	1.0772937706524792e-26	0.021454371883595252	0.031081892044040552
5.059332138644321e-5	2.0297913722896276e-226	1.0940733515092877e-5	2.1960858224462783e-5	5.168693069101948e-6	8.367093112415731e-94	3.895514175740499e-5	3.8971409622886314e-5	2.3598307365667247e-5	1.6782194467299293e-49	4.45303821283282e-6	7.775088291349098e-6	0.07880279136976015	5.452388987934751e-193	0.07357250209481749	0.08401157985166441	0.04165521800377243	0	0.03976966176154972	0.043650810469853654	0.05367363267762136	3.0888035402854e-104	0.04883640718154048	0.058523530063145805
3.115800366755877e-5	3.618046288550323e-82	5.467768543036822e-7	5.452827019954948e-6	8.924721176630808e-5	0.06821661714954032	-5.1301500387622575e-5	2.088894369216561e-5	4.96685875844678e-5	1.1111093468211677e-78	1.686904966077658e-6	2.1939324765669674e-5	0.036029809582889115	2.369717416737084e-41	0.030789345505197536	0.041270562862616045	0.025482850368987165	8.080979218812535e-148	0.02357791881443314	0.027418279184799395	0.049951109940199	1.8190472005268432e-90	0.04509785336398157	0.054822088619886876
1.498537123636216e-5	5.487166907558347e-37	4.895696161614062e-5	1.1960087011487304e-5	0	2.9651950806545126e-53	2.723090659597899e-6	3.111842224922842e-5	-2.3239440714034127e-5	0.219881879083394	-1.0468777937617396e-6	5.3195236790129234e-5	0.02384630539718864	7.850045136524104e-19	0.01857510000803226	0.029107981249865616	0.03899389006171092	0	0.03701186056950095	0.040872005740558326	0.0061772270163988514	0.012970907864101919	0.0013104796478959012	0.011049896584298464
9.054214686722066e-5	0	2.2818532073251097e-5	6.667715820448666e-5	2.7026859907029136e-5	1.9439834547524997e-195	1.5625436408405e-5	3.779069131225778e-5	5.400335400408939e-7	6.578893598089137e-187	3.13087692328871e-5	4.210606000253658e-5	0.134512528035917	0	0.12928810405052737	0.1397381657573476	0.04911952186463504	0	0.04714523213090084	0.05107286464836065	0.09114931480570174	6.92233637676138e-296	0.08627416283764687	0.09600781792267284
5.3630644245364474e-5	1.6420982253244644e-73	5.7209431704868983e-5	2.7030434899599206e-5	5.232057903370446e-6	1.103864863646789e-24	3.131915085936328e-5	3.638618606432276e-5	8.435822251351261e-5	6.593385132646703e-19	1.8851739644918602e-5	5.099671971511014e-6	0.05648566832220807	2.754782631355987e-99	0.05126005144576657	0.06171842597823405	0.03741024349180438	0	0.035508056532703135	0.039351703553112835	0.04036915271106849	1.254657822811102e-59	0.03549723652622445	0.04519568463231212
0	1.9071466548625367e-28	5.728198535410946e-5	1.4196154565505452e-5	5.187965920860904e-6	1.4151830795880332e-7	1.4351760787722112e-5	3.129494861113801e-5	0	2.008481633628254e-12	3.6881244672414817e-6	8.357309601521206e-6	0.017839124468495646	3.039744201419722e-11	0.012578828939742697	0.02310162326961249	0.0272223799394753	3.28909450536752e-166	0.025291139073533298	0.029198448250895265	0.02957220672606927	1.1458949196172899e-32	0.024702692128184385	0.034435965278041575
4.92646524806503e-5	3.8872589656442105e-71	6.500745570642737e-5	5.879816419552129e-5	6.21968881826271e-5	1.3910022804042315e-29	4.189036965915037e-5	4.3874519073288726e-5	5.986661066771979e-5	2.3941774415897814e-17	4.1206141118952324e-5	3.386224820342634e-5	0.04734495628838968	3.2238050969958145e-69	0.04206405336801097	0.052618289938975445	0.034785471529043877	2.874343808191638e-260	0.03280836263496504	0.03672149353525305	0.04108764908408204	2.7712072371762382e-61	0.03623005730958888	0.045961261301347735
