# Supplementary material for: Solving the Arizona search problem by imputation
Source: iScience. 2024 Jan 12;27(2):108831. doi: 10.1016/j.isci.2024.108831 (PMC10845060; doi:10.1016/j.isci.2024.108831)
Supplement: Data S1. Processed data and code to replicate the analysis [file mmc1.zip › arizona-searches-by-imputation/make_figures/summaries.txt]

median for true allele matches:
10.0
median for beagle-called allele matches:
10.0
median for beagle-ap matches:
9.541
median for true full matches:
1.0
median for beagle-called full matches:
1.0
median for beagle-ap full matches:
0.957
median for true partial matches:
8.0
median for beagle-called partial matches:
8.0
median for beagle-ap partial matches:
7.549
max for true allele matches:
24
rows with max for true allele matches:
          rep  true_allele_matches
3399309     7                   24
4280914     9                   24
6916820    14                   24
10623010   22                   24
12457629   25                   24
15659442   32                   24
16871431   34                   24
18409934   37                   24
20047099   40                   24
22322209   45                   24
23387283   47                   24
28569351   57                   24
29212846   59                   24
31525499   63                   24
37105258   74                   24
38887597   78                   24
41185123   83                   24
43473256   87                   24
45232623   91                   24
47665327   96                   24
total number of these values: 20
max for beagle-called allele matches:
25
rows with max for beagle-called allele matches:
          rep  called_allele_matches
2664626     6                     25
5595429    12                     25
11370358   23                     25
18860862   38                     25
22281879   45                     25
29949204   60                     25
30488770   61                     25
43931704   88                     25
total number of these values: 8
max for beagle-ap allele matches:
22.926
rows with max for beagle-ap allele matches:
         rep  mean_allele_matches
5595429   12               22.926
total number of these values: 1
max for true full matches:
8
rows with max for true full matches:
          rep  true_full_matches
219426      1                  8
625623      2                  8
996175      2                  8
1303438     3                  8
1420510     3                  8
...       ...                ...
49136613   98                  8
49169188   99                  8
49169256   99                  8
49504115   99                  8
49980090  100                  8

[238 rows x 2 columns]
total number of these values: 238
max for beagle-called full matches:
11
rows with max for beagle-called full matches:
          rep  called_full_matches
30488770   61                   11
total number of these values: 1
max for beagle-ap full matches:
8.346
rows with max for beagle-ap full matches:
          rep  mean_full_matches
35638589   72              8.346
total number of these values: 1
max for true partial matches:
17
rows with max for true partial matches:
          rep  true_partial_matches
255499      1                    17
256089      1                    17
444110      1                    17
596468      2                    17
643461      2                    17
...       ...                   ...
49424786   99                    17
49871266  100                    17
49886783  100                    17
49900942  100                    17
49934267  100                    17

[313 rows x 2 columns]
total number of these values: 313
max for beagle-called partial matches:
18
rows with max for beagle-called partial matches:
          rep  called_partial_matches
3175441     7                      18
12835074   26                      18
15206399   31                      18
20688824   42                      18
26592629   54                      18
30261777   61                      18
33181736   67                      18
33393233   67                      18
48352158   97                      18
total number of these values: 9
max for beagle-ap partial matches:
16.974
rows with max for beagle-ap partial matches:
         rep  mean_partial_matches
1172508    3                16.974
total number of these values: 1
