# Supplementary material for: Solving the Arizona search problem by imputation
Source: iScience. 2024 Jan 12;27(2):108831. doi: 10.1016/j.isci.2024.108831 (PMC10845060; doi:10.1016/j.isci.2024.108831)
Supplement: Data S1. Processed data and code to replicate the analysis [file mmc1.zip › arizona-searches-by-imputation/arizona-searches-beagle-impute/flake.lock]

{
  "nodes": {
    "HTTP": {
      "flake": false,
      "locked": {
        "lastModified": 1451647621,
        "narHash": "sha256-oHIyw3x0iKBexEo49YeUDV1k74ZtyYKGR2gNJXXRxts=",
        "owner": "phadej",
        "repo": "HTTP",
        "rev": "9bc0996d412fef1787449d841277ef663ad9a915",
        "type": "github"
      },
      "original": {
        "owner": "phadej",
        "repo": "HTTP",
        "type": "github"
      }
    },
    "cabal-32": {
      "flake": false,
      "locked": {
        "lastModified": 1603716527,
        "narHash": "sha256-X0TFfdD4KZpwl0Zr6x+PLxUt/VyKQfX7ylXHdmZIL+w=",
        "owner": "haskell",
        "repo": "cabal",
        "rev": "48bf10787e27364730dd37a42b603cee8d6af7ee",
        "type": "github"
      },
      "original": {
        "owner": "haskell",
        "ref": "3.2",
        "repo": "cabal",
        "type": "github"
      }
    },
    "cabal-34": {
      "flake": false,
      "locked": {
        "lastModified": 1645834128,
        "narHash": "sha256-wG3d+dOt14z8+ydz4SL7pwGfe7SiimxcD/LOuPCV6xM=",
        "owner": "haskell",
        "repo": "cabal",
        "rev": "5ff598c67f53f7c4f48e31d722ba37172230c462",
        "type": "github"
      },
      "original": {
        "owner": "haskell",
        "ref": "3.4",
        "repo": "cabal",
        "type": "github"
      }
    },
    "cabal-36": {
      "flake": false,
      "locked": {
        "lastModified": 1669081697,
        "narHash": "sha256-I5or+V7LZvMxfbYgZATU4awzkicBwwok4mVoje+sGmU=",
        "owner": "haskell",
        "repo": "cabal",
        "rev": "8fd619e33d34924a94e691c5fea2c42f0fc7f144",
        "type": "github"
      },
      "original": {
        "owner": "haskell",
        "ref": "3.6",
        "repo": "cabal",
        "type": "github"
      }
    },
    "cardano-shell": {
      "flake": false,
      "locked": {
        "lastModified": 1608537748,
        "narHash": "sha256-PulY1GfiMgKVnBci3ex4ptk2UNYMXqGjJOxcPy2KYT4=",
        "owner": "input-output-hk",
        "repo": "cardano-shell",
        "rev": "9392c75087cb9a3d453998f4230930dea3a95725",
        "type": "github"
      },
      "original": {
        "owner": "input-output-hk",
        "repo": "cardano-shell",
        "type": "github"
      }
    },
    "flake-compat": {
      "flake": false,
      "locked": {
        "lastModified": 1672831974,
        "narHash": "sha256-z9k3MfslLjWQfnjBtEtJZdq3H7kyi2kQtUThfTgdRk0=",
        "owner": "input-output-hk",
        "repo": "flake-compat",
        "rev": "45f2638735f8cdc40fe302742b79f248d23eb368",
        "type": "github"
      },
      "original": {
        "owner": "input-output-hk",
        "ref": "hkm/gitlab-fix",
        "repo": "flake-compat",
        "type": "github"
      }
    },
    "flake-utils": {
      "inputs": {
        "systems": "systems"
      },
      "locked": {
        "lastModified": 1685518550,
        "narHash": "sha256-o2d0KcvaXzTrPRIo0kOLV0/QXHhDQ5DTi+OxcjO8xqY=",
        "owner": "numtide",
        "repo": "flake-utils",
        "rev": "a1720a10a6cfe8234c0e93907ffe81be440f4cef",
        "type": "github"
      },
      "original": {
        "owner": "numtide",
        "repo": "flake-utils",
        "type": "github"
      }
    },
    "flake-utils_2": {
      "locked": {
        "lastModified": 1679360468,
        "narHash": "sha256-LGnza3cfXF10Biw3ZTg0u9o9t7s680Ww200t5KkHTh8=",
        "owner": "hamishmack",
        "repo": "flake-utils",
        "rev": "e1ea268ff47ad475443dbabcd54744b4e5b9d4f5",
        "type": "github"
      },
      "original": {
        "owner": "hamishmack",
        "ref": "hkm/nested-hydraJobs",
        "repo": "flake-utils",
        "type": "github"
      }
    },
    "ghc-8.6.5-iohk": {
      "flake": false,
      "locked": {
        "lastModified": 1600920045,
        "narHash": "sha256-DO6kxJz248djebZLpSzTGD6s8WRpNI9BTwUeOf5RwY8=",
        "owner": "input-output-hk",
        "repo": "ghc",
        "rev": "95713a6ecce4551240da7c96b6176f980af75cae",
        "type": "github"
      },
      "original": {
        "owner": "input-output-hk",
        "ref": "release/8.6.5-iohk",
        "repo": "ghc",
        "type": "github"
      }
    },
    "hackage": {
      "flake": false,
      "locked": {
        "lastModified": 1685579464,
        "narHash": "sha256-vyZt94+IX50tYowquRP8CD56ZBewAuB6xqbaUdzqgS0=",
        "owner": "input-output-hk",
        "repo": "hackage.nix",
        "rev": "77c9caf6a21fae73134351eabe967f797e1dbaba",
        "type": "github"
      },
      "original": {
        "owner": "input-output-hk",
        "repo": "hackage.nix",
        "type": "github"
      }
    },
    "haskellNix": {
      "inputs": {
        "HTTP": "HTTP",
        "cabal-32": "cabal-32",
        "cabal-34": "cabal-34",
        "cabal-36": "cabal-36",
        "cardano-shell": "cardano-shell",
        "flake-compat": "flake-compat",
        "flake-utils": "flake-utils_2",
        "ghc-8.6.5-iohk": "ghc-8.6.5-iohk",
        "hackage": "hackage",
        "hls-1.10": "hls-1.10",
        "hls-2.0": "hls-2.0",
        "hpc-coveralls": "hpc-coveralls",
        "hydra": "hydra",
        "iserv-proxy": "iserv-proxy",
        "nixpkgs": [
          "haskellNix",
          "nixpkgs-unstable"
        ],
        "nixpkgs-2003": "nixpkgs-2003",
        "nixpkgs-2105": "nixpkgs-2105",
        "nixpkgs-2111": "nixpkgs-2111",
        "nixpkgs-2205": "nixpkgs-2205",
        "nixpkgs-2211": "nixpkgs-2211",
        "nixpkgs-2305": "nixpkgs-2305",
        "nixpkgs-unstable": "nixpkgs-unstable",
        "old-ghc-nix": "old-ghc-nix",
        "stackage": "stackage"
      },
      "locked": {
        "lastModified": 1685613294,
        "narHash": "sha256-Rij1m69wF9cDlz/tB/tRf9Ur+9xXWM5bsBMbvna5oBE=",
        "owner": "input-output-hk",
        "repo": "haskell.nix",
        "rev": "de083d4ab995d4ced438c26b73ee275a663022ba",
        "type": "github"
      },
      "original": {
        "owner": "input-output-hk",
        "repo": "haskell.nix",
        "type": "github"
      }
    },
    "hls-1.10": {
      "flake": false,
      "locked": {
        "lastModified": 1680000865,
        "narHash": "sha256-rc7iiUAcrHxwRM/s0ErEsSPxOR3u8t7DvFeWlMycWgo=",
        "owner": "haskell",
        "repo": "haskell-language-server",
        "rev": "b08691db779f7a35ff322b71e72a12f6e3376fd9",
        "type": "github"
      },
      "original": {
        "owner": "haskell",
        "ref": "1.10.0.0",
        "repo": "haskell-language-server",
        "type": "github"
      }
    },
    "hls-2.0": {
      "flake": false,
      "locked": {
        "lastModified": 1684398654,
        "narHash": "sha256-RW44up2BIyBBYN6tZur5f9kDDR3kr0Rd+TgPbLTfwB4=",
        "owner": "haskell",
        "repo": "haskell-language-server",
        "rev": "20c6d1e731cd9c0beef7338e2fc7a8126ba9b6fb",
        "type": "github"
      },
      "original": {
        "owner": "haskell",
        "ref": "2.0.0.0",
        "repo": "haskell-language-server",
        "type": "github"
      }
    },
    "hpc-coveralls": {
      "flake": false,
      "locked": {
        "lastModified": 1607498076,
        "narHash": "sha256-8uqsEtivphgZWYeUo5RDUhp6bO9j2vaaProQxHBltQk=",
        "owner": "sevanspowell",
        "repo": "hpc-coveralls",
        "rev": "14df0f7d229f4cd2e79f8eabb1a740097fdfa430",
        "type": "github"
      },
      "original": {
        "owner": "sevanspowell",
        "repo": "hpc-coveralls",
        "type": "github"
      }
    },
    "hydra": {
      "inputs": {
        "nix": "nix",
        "nixpkgs": [
          "haskellNix",
          "hydra",
          "nix",
          "nixpkgs"
        ]
      },
      "locked": {
        "lastModified": 1671755331,
        "narHash": "sha256-hXsgJj0Cy0ZiCiYdW2OdBz5WmFyOMKuw4zyxKpgUKm4=",
        "owner": "NixOS",
        "repo": "hydra",
        "rev": "f48f00ee6d5727ae3e488cbf9ce157460853fea8",
        "type": "github"
      },
      "original": {
        "id": "hydra",
        "type": "indirect"
      }
    },
    "iserv-proxy": {
      "flake": false,
      "locked": {
        "lastModified": 1670983692,
        "narHash": "sha256-avLo34JnI9HNyOuauK5R69usJm+GfW3MlyGlYxZhTgY=",
        "ref": "hkm/remote-iserv",
        "rev": "50d0abb3317ac439a4e7495b185a64af9b7b9300",
        "revCount": 10,
        "type": "git",
        "url": "https://gitlab.haskell.org/hamishmack/iserv-proxy.git"
      },
      "original": {
        "ref": "hkm/remote-iserv",
        "type": "git",
        "url": "https://gitlab.haskell.org/hamishmack/iserv-proxy.git"
      }
    },
    "lowdown-src": {
      "flake": false,
      "locked": {
        "lastModified": 1633514407,
        "narHash": "sha256-Dw32tiMjdK9t3ETl5fzGrutQTzh2rufgZV4A/BbxuD4=",
        "owner": "kristapsdz",
        "repo": "lowdown",
        "rev": "d2c2b44ff6c27b936ec27358a2653caaef8f73b8",
        "type": "github"
      },
      "original": {
        "owner": "kristapsdz",
        "repo": "lowdown",
        "type": "github"
      }
    },
    "nix": {
      "inputs": {
        "lowdown-src": "lowdown-src",
        "nixpkgs": "nixpkgs",
        "nixpkgs-regression": "nixpkgs-regression"
      },
      "locked": {
        "lastModified": 1661606874,
        "narHash": "sha256-9+rpYzI+SmxJn+EbYxjGv68Ucp22bdFUSy/4LkHkkDQ=",
        "owner": "NixOS",
        "repo": "nix",
        "rev": "11e45768b34fdafdcf019ddbd337afa16127ff0f",
        "type": "github"
      },
      "original": {
        "owner": "NixOS",
        "ref": "2.11.0",
        "repo": "nix",
        "type": "github"
      }
    },
    "nixpkgs": {
      "locked": {
        "lastModified": 1657693803,
        "narHash": "sha256-G++2CJ9u0E7NNTAi9n5G8TdDmGJXcIjkJ3NF8cetQB8=",
        "owner": "NixOS",
        "repo": "nixpkgs",
        "rev": "365e1b3a859281cf11b94f87231adeabbdd878a2",
        "type": "github"
      },
      "original": {
        "owner": "NixOS",
        "ref": "nixos-22.05-small",
        "repo": "nixpkgs",
        "type": "github"
      }
    },
    "nixpkgs-2003": {
      "locked": {
        "lastModified": 1620055814,
        "narHash": "sha256-8LEHoYSJiL901bTMVatq+rf8y7QtWuZhwwpKE2fyaRY=",
        "owner": "NixOS",
        "repo": "nixpkgs",
        "rev": "1db42b7fe3878f3f5f7a4f2dc210772fd080e205",
        "type": "github"
      },
      "original": {
        "owner": "NixOS",
        "ref": "nixpkgs-20.03-darwin",
        "repo": "nixpkgs",
        "type": "github"
      }
    },
    "nixpkgs-2105": {
      "locked": {
        "lastModified": 1659914493,
        "narHash": "sha256-lkA5X3VNMKirvA+SUzvEhfA7XquWLci+CGi505YFAIs=",
        "owner": "NixOS",
        "repo": "nixpkgs",
        "rev": "022caabb5f2265ad4006c1fa5b1ebe69fb0c3faf",
        "type": "github"
      },
      "original": {
        "owner": "NixOS",
        "ref": "nixpkgs-21.05-darwin",
        "repo": "nixpkgs",
        "type": "github"
      }
    },
    "nixpkgs-2111": {
      "locked": {
        "lastModified": 1659446231,
        "narHash": "sha256-hekabNdTdgR/iLsgce5TGWmfIDZ86qjPhxDg/8TlzhE=",
        "owner": "NixOS",
        "repo": "nixpkgs",
        "rev": "eabc38219184cc3e04a974fe31857d8e0eac098d",
        "type": "github"
      },
      "original": {
        "owner": "NixOS",
        "ref": "nixpkgs-21.11-darwin",
        "repo": "nixpkgs",
        "type": "github"
      }
    },
    "nixpkgs-2205": {
      "locked": {
        "lastModified": 1682600000,
        "narHash": "sha256-ha4BehR1dh8EnXSoE1m/wyyYVvHI9txjW4w5/oxsW5Y=",
        "owner": "NixOS",
        "repo": "nixpkgs",
        "rev": "50fc86b75d2744e1ab3837ef74b53f103a9b55a0",
        "type": "github"
      },
      "original": {
        "owner": "NixOS",
        "ref": "nixpkgs-22.05-darwin",
        "repo": "nixpkgs",
        "type": "github"
      }
    },
    "nixpkgs-2211": {
      "locked": {
        "lastModified": 1685314633,
        "narHash": "sha256-8LXBPqTQXl5ofkjpJ18JcbmLJ/lWDoMxtUwiDYv0wro=",
        "owner": "NixOS",
        "repo": "nixpkgs",
        "rev": "c8a17ce7abc03c50cd072e9e6c9b389c5f61836b",
        "type": "github"
      },
      "original": {
        "owner": "NixOS",
        "ref": "nixpkgs-22.11-darwin",
        "repo": "nixpkgs",
        "type": "github"
      }
    },
    "nixpkgs-2305": {
      "locked": {
        "lastModified": 1685338297,
        "narHash": "sha256-+Aq4O0Jn1W1q927ZHc3Zn6RO7bwQGmb6O8xYoGy0KrM=",
        "owner": "NixOS",
        "repo": "nixpkgs",
        "rev": "6287b47dbfabbb8bfbb9b1b53d198ad58a774de4",
        "type": "github"
      },
      "original": {
        "owner": "NixOS",
        "ref": "nixpkgs-23.05-darwin",
        "repo": "nixpkgs",
        "type": "github"
      }
    },
    "nixpkgs-regression": {
      "locked": {
        "lastModified": 1643052045,
        "narHash": "sha256-uGJ0VXIhWKGXxkeNnq4TvV3CIOkUJ3PAoLZ3HMzNVMw=",
        "owner": "NixOS",
        "repo": "nixpkgs",
        "rev": "215d4d0fd80ca5163643b03a33fde804a29cc1e2",
        "type": "github"
      },
      "original": {
        "owner": "NixOS",
        "repo": "nixpkgs",
        "rev": "215d4d0fd80ca5163643b03a33fde804a29cc1e2",
        "type": "github"
      }
    },
    "nixpkgs-unstable": {
      "locked": {
        "lastModified": 1685347552,
        "narHash": "sha256-9woSppRyUFo26yUffORTzttJ+apOt8MmCv6RxpPNTU4=",
        "owner": "NixOS",
        "repo": "nixpkgs",
        "rev": "f2f1ec390714d303cf84ba086e34e45b450dd8c4",
        "type": "github"
      },
      "original": {
        "owner": "NixOS",
        "ref": "nixpkgs-unstable",
        "repo": "nixpkgs",
        "type": "github"
      }
    },
    "old-ghc-nix": {
      "flake": false,
      "locked": {
        "lastModified": 1631092763,
        "narHash": "sha256-sIKgO+z7tj4lw3u6oBZxqIhDrzSkvpHtv0Kki+lh9Fg=",
        "owner": "angerman",
        "repo": "old-ghc-nix",
        "rev": "af48a7a7353e418119b6dfe3cd1463a657f342b8",
        "type": "github"
      },
      "original": {
        "owner": "angerman",
        "ref": "master",
        "repo": "old-ghc-nix",
        "type": "github"
      }
    },
    "root": {
      "inputs": {
        "flake-utils": "flake-utils",
        "haskellNix": "haskellNix",
        "nixpkgs": [
          "haskellNix",
          "nixpkgs-unstable"
        ]
      }
    },
    "stackage": {
      "flake": false,
      "locked": {
        "lastModified": 1685578319,
        "narHash": "sha256-hUWMzqeG7286bKoB+KgUcXDUIcJAOwDsmgX2ZwOfXL4=",
        "owner": "input-output-hk",
        "repo": "stackage.nix",
        "rev": "ddaad8445e3e80c877fd8e9877ff1495d5e7d3e8",
        "type": "github"
      },
      "original": {
        "owner": "input-output-hk",
        "repo": "stackage.nix",
        "type": "github"
      }
    },
    "systems": {
      "locked": {
        "lastModified": 1681028828,
        "narHash": "sha256-Vy1rq5AaRuLzOxct8nz4T6wlgyUR7zLU309k9mBC768=",
        "owner": "nix-systems",
        "repo": "default",
        "rev": "da67096a3b9bf56a91d16901293e51ba5b49a27e",
        "type": "github"
      },
      "original": {
        "owner": "nix-systems",
        "repo": "default",
        "type": "github"
      }
    }
  },
  "root": "root",
  "version": 7
}
