# Supplementary material for: Solving the Arizona search problem by imputation
Source: iScience. 2024 Jan 12;27(2):108831. doi: 10.1016/j.isci.2024.108831 (PMC10845060; doi:10.1016/j.isci.2024.108831)
Supplement: Data S1. Processed data and code to replicate the analysis [file mmc1.zip › arizona-searches-by-imputation/arizona-searches-beagle-impute/nix/hix.nix]

{pkgs, ...}: {
  name = "impute";
  compiler-nix-name = "ghc962"; # Version of GHC to use

  # crossPlatforms = p: pkgs.lib.optionals pkgs.stdenv.hostPlatform.isx86_64 ([
  #   p.mingwW64
  # ] ++ pkgs.lib.optionals pkgs.stdenv.hostPlatform.isLinux [
  #   p.musl64
  # ]);

  # Tools to include in the development shell
  shell.tools.cabal = "latest";
  #shell.tools.haskell-language-server = "latest";
}
