# Supplementary material for: Solving the Arizona search problem by imputation
Source: iScience. 2024 Jan 12;27(2):108831. doi: 10.1016/j.isci.2024.108831 (PMC10845060; doi:10.1016/j.isci.2024.108831)
Supplement: Data S1. Processed data and code to replicate the analysis [file mmc1.zip › arizona-searches-by-imputation/arizona-searches-beagle-impute/flake.nix]

{
  inputs.haskellNix.url = "github:input-output-hk/haskell.nix";
  inputs.nixpkgs.follows = "haskellNix/nixpkgs-unstable";
  inputs.flake-utils.url = "github:numtide/flake-utils";
  outputs = { self, nixpkgs, flake-utils, haskellNix }:
    let
      supportedSystems = [
        "x86_64-linux"
        "x86_64-darwin"
        "aarch64-linux"
        "aarch64-darwin"
      ];
    in
      flake-utils.lib.eachSystem supportedSystems (system:
      let
        overlays = [ haskellNix.overlay
          (final: prev: {
            hixProject =
              final.haskell-nix.hix.project {
                src = ./.;
              };
          })
        ];
        pkgs = import nixpkgs { inherit system overlays; inherit (haskellNix) config; };
        flake = pkgs.hixProject.flake {};
      in flake // {
        legacyPackages = pkgs;

        packages.default = flake.packages."impute:exe:impute";
      });

  # --- Flake Local Nix Configuration ----------------------------
  nixConfig = {
    # This sets the flake to use the IOG nix cache.
    # Nix should ask for permission before using it,
    # but remove it here if you do not want it to.
    extra-substituters = [ "https://cache.iog.io" ];
    extra-trusted-public-keys = ["hydra.iohk.io:f/Ea+s+dFdN+3Y/G+FDgSq+a5NEWhJGzdjvKNGv0/EQ="];
    allow-import-from-derivation = "true";
  };
}
