# Supplementary material for: Solving the Arizona search problem by imputation
Source: iScience. 2024 Jan 12;27(2):108831. doi: 10.1016/j.isci.2024.108831 (PMC10845060; doi:10.1016/j.isci.2024.108831)
Supplement: Data S1. Processed data and code to replicate the analysis [file mmc1.zip › arizona-searches-by-imputation/arizona-searches-beagle-impute/impute.cabal]

-- Instructions on how to write this file are in the Cabal
-- documentation, which can be found here:
--   http://haskell.org/cabal/release/cabal-latest/doc/users-guide/

name:           impute
version:        0.1.0.0
description:    Scripts for forensic data analysis
author:         Egor Lappo
maintainer:     elappo@stanford.edu
copyright:      2023 Egor Lappo
license:        BSD3
build-type:     Simple

executable impute
  hs-source-dirs: src
  main-is: impute.hs
  default-extensions: 
      OverloadedStrings
      BangPatterns
      NamedFieldPuns
  ghc-options: -Wall -Wcompat -Widentities -Wincomplete-record-updates -Wincomplete-uni-patterns -Wmissing-export-lists -Wmissing-home-modules -Wpartial-fields -Wredundant-constraints -Wno-unused-do-bind -Wno-unused-top-binds -threaded -rtsopts -with-rtsopts=-N -O2
  build-depends: 
      base >= 4.2 && < 5
    , containers
    , optparse-applicative
    , parallel-io
    , random
    , split
    , text
    , turtle
  default-language: Haskell2010
  
